# Supplementary material for: Impact of SARS-CoV-2 Gamma lineage introduction and COVID-19 vaccination on the epidemiological landscape of a Brazilian city
Source: Commun Med (Lond). 2022 Apr 13;2:41. doi: 10.1038/s43856-022-00108-5 (PMC9053258; doi:10.1038/s43856-022-00108-5)
Supplement: Supplementary file 3 — Supplementary Data 2 [file 43856_2022_108_MOESM3_ESM.xlsx]

## Sheet: Planilha1
Supplementary Data 2. SARS-CoV-2 whole genome sequences generated in this study and retrieved from EpiCoV database in GISAID, from São José do Rio Preto.
Sequence ID	GISAID access number	Continent	Country	State	Municipality	Lineage	Collection Date	Sequencing site	Observation
hCoV-19/Brazil/SP-SJRP33873/2020	EPI_ISL_3048947	South America	Brazil	Sao Paulo	Sao Jose do Rio Preto	B.1.1.33	2020-10-03	Laboratorio de Pesquisa em Virologia, FAMERP, SJRP	Sequence obtained in this study
hCoV-19/Brazil/SP-SJRP34332/2020	EPI_ISL_3048948	South America	Brazil	Sao Paulo	Sao Jose do Rio Preto	B.1.1.28	2020-10-05	Laboratorio de Pesquisa em Virologia, FAMERP, SJRP	Sequence obtained in this study
hCoV-19/Brazil/SP-SJRP35681/2020	EPI_ISL_3048949	South America	Brazil	Sao Paulo	Sao Jose do Rio Preto	B.1.1.28	2020-10-09	Laboratorio de Pesquisa em Virologia, FAMERP, SJRP	Sequence obtained in this study
hCoV-19/Brazil/SP-SJRP35937/2020	EPI_ISL_3048950	South America	Brazil	Sao Paulo	Sao Jose do Rio Preto	B.1.1.28	2020-10-10	Laboratorio de Pesquisa em Virologia, FAMERP, SJRP	Sequence obtained in this study
hCoV-19/Brazil/SP-SJRP38122/2020	EPI_ISL_3048951	South America	Brazil	Sao Paulo	Sao Jose do Rio Preto	N.9	2020-10-17	Laboratorio de Pesquisa em Virologia, FAMERP, SJRP	Sequence obtained in this study
hCoV-19/Brazil/SP-SJRP38125/2020	EPI_ISL_3048952	South America	Brazil	Sao Paulo	Sao Jose do Rio Preto	B.1.1.28	2020-10-17	Laboratorio de Pesquisa em Virologia, FAMERP, SJRP	Sequence obtained in this study
hCoV-19/Brazil/SP-SJRP39575/2020	EPI_ISL_3048953	South America	Brazil	Sao Paulo	Sao Jose do Rio Preto	B.1.1.33	2020-10-22	Laboratorio de Pesquisa em Virologia, FAMERP, SJRP	Sequence obtained in this study
hCoV-19/Brazil/SP-SJRP43950/2020	EPI_ISL_2008942	South America	Brazil	Sao Paulo	Sao Jose do Rio Preto	Zeta	2020-11-09	Laboratorio de Pesquisa em Virologia, FAMERP, SJRP	Sequence obtained in this study
hCoV-19/Brazil/SP-SJRP43914/2020	EPI_ISL_2107299	South America	Brazil	Sao Paulo	Sao Jose do Rio Preto	N.9	2020-11-09	Laboratorio de Pesquisa em Virologia, FAMERP, SJRP	Sequence obtained in this study
hCoV-19/Brazil/SP-SJRP43955/2020	EPI_ISL_2544877	South America	Brazil	Sao Paulo	Sao Jose do Rio Preto	N.9	2020-11-09	Laboratorio de Pesquisa em Virologia, FAMERP, SJRP	Sequence obtained in this study
hCoV-19/Brazil/SP-SJRP45965/2020	EPI_ISL_2544878	South America	Brazil	Sao Paulo	Sao Jose do Rio Preto	B.1.177	2020-11-16	Laboratorio de Pesquisa em Virologia, FAMERP, SJRP	Sequence obtained in this study
hCoV-19/Brazil/SP-SJRP45970/2020	EPI_ISL_2544879	South America	Brazil	Sao Paulo	Sao Jose do Rio Preto	B.1.1.28	2020-11-16	Laboratorio de Pesquisa em Virologia, FAMERP, SJRP	Sequence obtained in this study
hCoV-19/Brazil/SP-SJRP45974/2020	EPI_ISL_2544880	South America	Brazil	Sao Paulo	Sao Jose do Rio Preto	B.1.1.28	2020-11-16	Laboratorio de Pesquisa em Virologia, FAMERP, SJRP	Sequence obtained in this study
hCoV-19/Brazil/SP-SJRP45975/2020	EPI_ISL_2544881	South America	Brazil	Sao Paulo	Sao Jose do Rio Preto	N.9	2020-11-16	Laboratorio de Pesquisa em Virologia, FAMERP, SJRP	Sequence obtained in this study
hCoV-19/Brazil/SP-SJRP47572/2020	EPI_ISL_2544882	South America	Brazil	Sao Paulo	Sao Jose do Rio Preto	N.9	2020-11-20	Laboratorio de Pesquisa em Virologia, FAMERP, SJRP	Sequence obtained in this study
hCoV-19/Brazil/SP-SJRP47579/2020	EPI_ISL_2544883	South America	Brazil	Sao Paulo	Sao Jose do Rio Preto	Zeta	2020-11-20	Laboratorio de Pesquisa em Virologia, FAMERP, SJRP	Sequence obtained in this study
hCoV-19/Brazil/SP-SJRP47585/2020	EPI_ISL_2544884	South America	Brazil	Sao Paulo	Sao Jose do Rio Preto	N.9	2020-11-20	Laboratorio de Pesquisa em Virologia, FAMERP, SJRP	Sequence obtained in this study
hCoV-19/Brazil/SP-SJRP47594/2020	EPI_ISL_2544885	South America	Brazil	Sao Paulo	Sao Jose do Rio Preto	N.9	2020-11-20	Laboratorio de Pesquisa em Virologia, FAMERP, SJRP	Sequence obtained in this study
hCoV-19/Brazil/SP-SJRP47605/2020	EPI_ISL_2544886	South America	Brazil	Sao Paulo	Sao Jose do Rio Preto	Zeta	2020-11-20	Laboratorio de Pesquisa em Virologia, FAMERP, SJRP	Sequence obtained in this study
hCoV-19/Brazil/SP-SJRP47622/2020	EPI_ISL_2544887	South America	Brazil	Sao Paulo	Sao Jose do Rio Preto	B.1.1.33	2020-11-20	Laboratorio de Pesquisa em Virologia, FAMERP, SJRP	Sequence obtained in this study
hCoV-19/Brazil/SP-SJRP47624/2020	EPI_ISL_2544888	South America	Brazil	Sao Paulo	Sao Jose do Rio Preto	N.9	2020-11-20	Laboratorio de Pesquisa em Virologia, FAMERP, SJRP	Sequence obtained in this study
hCoV-19/Brazil/SP-SJRP47963/2020	EPI_ISL_2544890	South America	Brazil	Sao Paulo	Sao Jose do Rio Preto	N.9	2020-11-21	Laboratorio de Pesquisa em Virologia, FAMERP, SJRP	Sequence obtained in this study
hCoV-19/Brazil/SP-SJRP47988/2020	EPI_ISL_2544892	South America	Brazil	Sao Paulo	Sao Jose do Rio Preto	N.9	2020-11-21	Laboratorio de Pesquisa em Virologia, FAMERP, SJRP	Sequence obtained in this study
hCoV-19/Brazil/SP-SJRP48885/2020	EPI_ISL_2008936	South America	Brazil	Sao Paulo	Sao Jose do Rio Preto	B.1.1	2020-11-24	Laboratorio de Pesquisa em Virologia, FAMERP, SJRP	Sequence obtained in this study
hCoV-19/Brazil/SP-SJRP48890/2020	EPI_ISL_2107300	South America	Brazil	Sao Paulo	Sao Jose do Rio Preto	B.1.1.28	2020-11-24	Laboratorio de Pesquisa em Virologia, FAMERP, SJRP	Sequence obtained in this study
hCoV-19/Brazil/SP-SJRP48819/2020	EPI_ISL_2544893	South America	Brazil	Sao Paulo	Sao Jose do Rio Preto	B.1.1	2020-11-24	Laboratorio de Pesquisa em Virologia, FAMERP, SJRP	Sequence obtained in this study
hCoV-19/Brazil/SP-SJRP48857/2020	EPI_ISL_2544895	South America	Brazil	Sao Paulo	Sao Jose do Rio Preto	B.1.1.28	2020-11-24	Laboratorio de Pesquisa em Virologia, FAMERP, SJRP	Sequence obtained in this study
hCoV-19/Brazil/SP-SJRP48883/2020	EPI_ISL_2544896	South America	Brazil	Sao Paulo	Sao Jose do Rio Preto	B.1.1	2020-11-24	Laboratorio de Pesquisa em Virologia, FAMERP, SJRP	Sequence obtained in this study
hCoV-19/Brazil/SP-SJRP48886/2020	EPI_ISL_2544897	South America	Brazil	Sao Paulo	Sao Jose do Rio Preto	N.9	2020-11-24	Laboratorio de Pesquisa em Virologia, FAMERP, SJRP	Sequence obtained in this study
hCoV-19/Brazil/SP-SJRP48902/2020	EPI_ISL_2544898	South America	Brazil	Sao Paulo	Sao Jose do Rio Preto	Zeta	2020-11-24	Laboratorio de Pesquisa em Virologia, FAMERP, SJRP	Sequence obtained in this study
hCoV-19/Brazil/SP-SJRPRE02/2020	EPI_ISL_2008937	South America	Brazil	Sao Paulo	Sao Jose do Rio Preto	B.1.1.28	2020-12-31	Laboratorio de Pesquisa em Virologia, FAMERP, SJRP	Sequence obtained in this study
hCoV-19/Brazil/SP-SJRP8/2021	EPI_ISL_1785610	South America	Brazil	Sao Paulo	Sao Jose do Rio Preto	B.1.1.28	2021-01-16	Laboratorio de Pesquisa em Virologia, FAMERP, SJRP	Sequence obtained in this study
hCoV-19/Brazil/SP-SJRP10/2021	EPI_ISL_1785611	South America	Brazil	Sao Paulo	Sao Jose do Rio Preto	Zeta	2021-01-16	Laboratorio de Pesquisa em Virologia, FAMERP, SJRP	Sequence obtained in this study
hCoV-19/Brazil/SP-SJRP16/2021	EPI_ISL_1785613	South America	Brazil	Sao Paulo	Sao Jose do Rio Preto	Zeta	2021-01-16	Laboratorio de Pesquisa em Virologia, FAMERP, SJRP	Sequence obtained in this study
hCoV-19/Brazil/SP-SJRP44/2021	EPI_ISL_1785614	South America	Brazil	Sao Paulo	Sao Jose do Rio Preto	Zeta	2021-01-16	Laboratorio de Pesquisa em Virologia, FAMERP, SJRP	Sequence obtained in this study
hCoV-19/Brazil/SP-SJRP17/2021	EPI_ISL_2013854	South America	Brazil	Sao Paulo	Sao Jose do Rio Preto	Zeta	2021-01-16	Laboratorio de Pesquisa em Virologia, FAMERP, SJRP	Sequence obtained in this study
hCoV-19/Brazil/SP-SJRP25/2021	EPI_ISL_2013855	South America	Brazil	Sao Paulo	Sao Jose do Rio Preto	B.1.2	2021-01-16	Laboratorio de Pesquisa em Virologia, FAMERP, SJRP	Sequence obtained in this study
hCoV-19/Brazil/SP-SJRP33/2021	EPI_ISL_2156096	South America	Brazil	Sao Paulo	Sao Jose do Rio Preto	N.9	2021-01-16	Laboratorio de Pesquisa em Virologia, FAMERP, SJRP	Sequence obtained in this study
hCoV-19/Brazil/SP-SJRP39/2021	EPI_ISL_2156152	South America	Brazil	Sao Paulo	Sao Jose do Rio Preto	Zeta	2021-01-16	Laboratorio de Pesquisa em Virologia, FAMERP, SJRP	Sequence obtained in this study
hCoV-19/Brazil/SP-SJRP15MS/2021	EPI_ISL_2543759	South America	Brazil	Sao Paulo	Sao Jose do Rio Preto	Zeta	2021-01-16	Laboratorio de Pesquisa em Virologia, FAMERP, SJRP	Sequence obtained in this study
hCoV-19/Brazil/SP-SJRP2/2021	EPI_ISL_2544837	South America	Brazil	Sao Paulo	Sao Jose do Rio Preto	B.1.1.33	2021-01-16	Laboratorio de Pesquisa em Virologia, FAMERP, SJRP	Sequence obtained in this study
hCoV-19/Brazil/SP-SJRP4/2021	EPI_ISL_2544838	South America	Brazil	Sao Paulo	Sao Jose do Rio Preto	B.1.1.28	2021-01-16	Laboratorio de Pesquisa em Virologia, FAMERP, SJRP	Sequence obtained in this study
hCoV-19/Brazil/SP-SJRP9/2021	EPI_ISL_2544839	South America	Brazil	Sao Paulo	Sao Jose do Rio Preto	Zeta	2021-01-16	Laboratorio de Pesquisa em Virologia, FAMERP, SJRP	Sequence obtained in this study
hCoV-19/Brazil/SP-SJRP12/2021	EPI_ISL_2544840	South America	Brazil	Sao Paulo	Sao Jose do Rio Preto	Zeta	2021-01-16	Laboratorio de Pesquisa em Virologia, FAMERP, SJRP	Sequence obtained in this study
hCoV-19/Brazil/SP-SJRP20/2021	EPI_ISL_2544841	South America	Brazil	Sao Paulo	Sao Jose do Rio Preto	N.9	2021-01-16	Laboratorio de Pesquisa em Virologia, FAMERP, SJRP	Sequence obtained in this study
hCoV-19/Brazil/SP-SJRP27/2021	EPI_ISL_2544843	South America	Brazil	Sao Paulo	Sao Jose do Rio Preto	Zeta	2021-01-16	Laboratorio de Pesquisa em Virologia, FAMERP, SJRP	Sequence obtained in this study
hCoV-19/Brazil/SP-SJRP28/2021	EPI_ISL_2544844	South America	Brazil	Sao Paulo	Sao Jose do Rio Preto	Zeta	2021-01-16	Laboratorio de Pesquisa em Virologia, FAMERP, SJRP	Sequence obtained in this study
hCoV-19/Brazil/SP-SJRP29/2021	EPI_ISL_2544845	South America	Brazil	Sao Paulo	Sao Jose do Rio Preto	Zeta	2021-01-16	Laboratorio de Pesquisa em Virologia, FAMERP, SJRP	Sequence obtained in this study
hCoV-19/Brazil/SP-SJRP34/2021	EPI_ISL_2544846	South America	Brazil	Sao Paulo	Sao Jose do Rio Preto	Zeta	2021-01-16	Laboratorio de Pesquisa em Virologia, FAMERP, SJRP	Sequence obtained in this study
hCoV-19/Brazil/SP-SJRP35/2021	EPI_ISL_2544847	South America	Brazil	Sao Paulo	Sao Jose do Rio Preto	Zeta	2021-01-16	Laboratorio de Pesquisa em Virologia, FAMERP, SJRP	Sequence obtained in this study
hCoV-19/Brazil/SP-SJRP36/2021	EPI_ISL_2544848	South America	Brazil	Sao Paulo	Sao Jose do Rio Preto	B.1.1.28	2021-01-16	Laboratorio de Pesquisa em Virologia, FAMERP, SJRP	Sequence obtained in this study
hCoV-19/Brazil/SP-SJRP37/2021	EPI_ISL_2544849	South America	Brazil	Sao Paulo	Sao Jose do Rio Preto	B.1.1.28	2021-01-16	Laboratorio de Pesquisa em Virologia, FAMERP, SJRP	Sequence obtained in this study
hCoV-19/Brazil/SP-SJRP38/2021	EPI_ISL_2544850	South America	Brazil	Sao Paulo	Sao Jose do Rio Preto	Zeta	2021-01-16	Laboratorio de Pesquisa em Virologia, FAMERP, SJRP	Sequence obtained in this study
hCoV-19/Brazil/SP-SJRP41/2021	EPI_ISL_2544851	South America	Brazil	Sao Paulo	Sao Jose do Rio Preto	B.1.1.28	2021-01-16	Laboratorio de Pesquisa em Virologia, FAMERP, SJRP	Sequence obtained in this study
hCoV-19/Brazil/SP-SJRP42/2021	EPI_ISL_2544852	South America	Brazil	Sao Paulo	Sao Jose do Rio Preto	Zeta	2021-01-16	Laboratorio de Pesquisa em Virologia, FAMERP, SJRP	Sequence obtained in this study
hCoV-19/Brazil/SP-SJRP43/2021	EPI_ISL_2544853	South America	Brazil	Sao Paulo	Sao Jose do Rio Preto	B.1.1.332	2021-01-16	Laboratorio de Pesquisa em Virologia, FAMERP, SJRP	Sequence obtained in this study
hCoV-19/Brazil/SP-SJRP40/2021	EPI_ISL_2156261	South America	Brazil	Sao Paulo	Sao Jose do Rio Preto	Zeta	2021-01-16	Laboratorio de Pesquisa em Virologia, FAMERP, SJRP	Sequence obtained in this study
hCoV-19/Brazil/SP-SJRP198/2021	EPI_ISL_2544861	South America	Brazil	Sao Paulo	Sao Jose do Rio Preto	Zeta	2021-01-26	Laboratorio de Pesquisa em Virologia, FAMERP, SJRP	Sequence obtained in this study
hCoV-19/Brazil/SP-SJRP200/2021	EPI_ISL_2544863	South America	Brazil	Sao Paulo	Sao Jose do Rio Preto	Zeta	2021-01-26	Laboratorio de Pesquisa em Virologia, FAMERP, SJRP	Sequence obtained in this study
hCoV-19/Brazil/SP-SJRP201/2021	EPI_ISL_2544864	South America	Brazil	Sao Paulo	Sao Jose do Rio Preto	Gamma	2021-01-26	Laboratorio de Pesquisa em Virologia, FAMERP, SJRP	Sequence obtained in this study
hCoV-19/Brazil/SP-SJRP202/2021	EPI_ISL_2544865	South America	Brazil	Sao Paulo	Sao Jose do Rio Preto	Zeta	2021-01-26	Laboratorio de Pesquisa em Virologia, FAMERP, SJRP	Sequence obtained in this study
hCoV-19/Brazil/SP-SJRP204/2021	EPI_ISL_2544866	South America	Brazil	Sao Paulo	Sao Jose do Rio Preto	Zeta	2021-01-26	Laboratorio de Pesquisa em Virologia, FAMERP, SJRP	Sequence obtained in this study
hCoV-19/Brazil/SP-SJRP206/2021	EPI_ISL_2544867	South America	Brazil	Sao Paulo	Sao Jose do Rio Preto	Zeta	2021-01-26	Laboratorio de Pesquisa em Virologia, FAMERP, SJRP	Sequence obtained in this study
hCoV-19/Brazil/SP-SJRP207/2021	EPI_ISL_2544868	South America	Brazil	Sao Paulo	Sao Jose do Rio Preto	Zeta	2021-01-26	Laboratorio de Pesquisa em Virologia, FAMERP, SJRP	Sequence obtained in this study
hCoV-19/Brazil/SP-SJRP212/2021	EPI_ISL_2544869	South America	Brazil	Sao Paulo	Sao Jose do Rio Preto	Zeta	2021-01-26	Laboratorio de Pesquisa em Virologia, FAMERP, SJRP	Sequence obtained in this study
hCoV-19/Brazil/SP-SJRP213/2021	EPI_ISL_2544870	South America	Brazil	Sao Paulo	Sao Jose do Rio Preto	N.9	2021-01-26	Laboratorio de Pesquisa em Virologia, FAMERP, SJRP	Sequence obtained in this study
hCoV-19/Brazil/SP-SJRP215/2021	EPI_ISL_2544872	South America	Brazil	Sao Paulo	Sao Jose do Rio Preto	Zeta	2021-01-26	Laboratorio de Pesquisa em Virologia, FAMERP, SJRP	Sequence obtained in this study
hCoV-19/Brazil/SP-SJRP15/2021	EPI_ISL_1941583	South America	Brazil	Sao Paulo	Sao Jose do Rio Preto	Gamma	2021-02-26	Laboratorio de Pesquisa em Virologia, FAMERP, SJRP	Sequence obtained in this study
hCoV-19/Brazil/SP-SJRPRE18/2021	EPI_ISL_2008938	South America	Brazil	Sao Paulo	Sao Jose do Rio Preto	Gamma	2021-02-27	Laboratorio de Pesquisa em Virologia, FAMERP, SJRP	Sequence obtained in this study
hCoV-19/Brazil/SP-SJRP16B/2021	EPI_ISL_1785612	South America	Brazil	Sao Paulo	Sao Jose do Rio Preto	B.1.1.28	2021-03-08	Laboratorio de Pesquisa em Virologia, FAMERP, SJRP	Sequence obtained in this study
hCoV-19/Brazil/SP-SJRP14/2021	EPI_ISL_1754186	South America	Brazil	Sao Paulo	Sao Jose do Rio Preto	Gamma	2021-03-11	Laboratorio de Pesquisa em Virologia, FAMERP, SJRP	Sequence obtained in this study
hCoV-19/Brazil/SP-SJRP309/2021	EPI_ISL_2008940	South America	Brazil	Sao Paulo	Sao Jose do Rio Preto	Gamma	2021-03-24	Laboratorio de Pesquisa em Virologia, FAMERP, SJRP	Sequence obtained in this study
hCoV-19/Brazil/SP-SJRP325/2021	EPI_ISL_2154703	South America	Brazil	Sao Paulo	Sao Jose do Rio Preto	Gamma	2021-03-25	Laboratorio de Pesquisa em Virologia, FAMERP, SJRP	Sequence obtained in this study
hCoV-19/Brazil/SP-SJRP326/2021	EPI_ISL_2154956	South America	Brazil	Sao Paulo	Sao Jose do Rio Preto	P.1.1/Gamma	2021-03-25	Laboratorio de Pesquisa em Virologia, FAMERP, SJRP	Sequence obtained in this study
hCoV-19/Brazil/SP-IB_112050/2021	EPI_ISL_2443061	South America	Brazil	Sao Paulo	Sao Jose do Rio Preto	Alpha	2021-04-09	Laboratorio de Pesquisa em Virologia, FAMERP, SJRP	Sequence obtained in this study
hCoV-19/Brazil/SP-IB_112051/2021	EPI_ISL_2443059	South America	Brazil	Sao Paulo	Sao Jose do Rio Preto	Gamma	2021-04-09	Laboratorio de Pesquisa em Virologia, FAMERP, SJRP	Sequence obtained in this study
hCoV-19/Brazil/SP-IB_112052/2021	EPI_ISL_2443058	South America	Brazil	Sao Paulo	Sao Jose do Rio Preto	Gamma	2021-04-09	Laboratorio de Pesquisa em Virologia, FAMERP, SJRP	Sequence obtained in this study
hCoV-19/Brazil/SP-IB_112053/2021	EPI_ISL_2443065	South America	Brazil	Sao Paulo	Sao Jose do Rio Preto	Gamma	2021-04-09	Laboratorio de Pesquisa em Virologia, FAMERP, SJRP	Sequence obtained in this study
hCoV-19/Brazil/SP-IB_112055/2021	EPI_ISL_2443064	South America	Brazil	Sao Paulo	Sao Jose do Rio Preto	Gamma	2021-04-09	Laboratorio de Pesquisa em Virologia, FAMERP, SJRP	Sequence obtained in this study
hCoV-19/Brazil/SP-IB_112057/2021	EPI_ISL_2443062	South America	Brazil	Sao Paulo	Sao Jose do Rio Preto	Gamma	2021-04-09	Laboratorio de Pesquisa em Virologia, FAMERP, SJRP	Sequence obtained in this study
hCoV-19/Brazil/SP-SJRP49569/2021	EPI_ISL_3048955	South America	Brazil	Sao Paulo	Sao Jose do Rio Preto	Gamma	2021-04-14	Laboratorio de Pesquisa em Virologia, FAMERP, SJRP	Sequence obtained in this study
hCoV-19/Brazil/SP-SJRP49549/2021	EPI_ISL_3048954	South America	Brazil	Sao Paulo	Sao Jose do Rio Preto	Gamma	2021-04-15	Laboratorio de Pesquisa em Virologia, FAMERP, SJRP	Sequence obtained in this study
hCoV-19/Brazil/SP-SJRP49626/2021	EPI_ISL_2008944	South America	Brazil	Sao Paulo	Sao Jose do Rio Preto	Gamma	2021-04-19	Laboratorio de Pesquisa em Virologia, FAMERP, SJRP	Sequence obtained in this study
hCoV-19/Brazil/SP-SJRP49627/2021	EPI_ISL_2008945	South America	Brazil	Sao Paulo	Sao Jose do Rio Preto	Gamma	2021-04-19	Laboratorio de Pesquisa em Virologia, FAMERP, SJRP	Sequence obtained in this study
hCoV-19/Brazil/SP-SJRP49628/2021	EPI_ISL_2008946	South America	Brazil	Sao Paulo	Sao Jose do Rio Preto	Gamma	2021-04-19	Laboratorio de Pesquisa em Virologia, FAMERP, SJRP	Sequence obtained in this study
hCoV-19/Brazil/SP-SJRP49636/2021	EPI_ISL_2008948	South America	Brazil	Sao Paulo	Sao Jose do Rio Preto	Gamma	2021-04-19	Laboratorio de Pesquisa em Virologia, FAMERP, SJRP	Sequence obtained in this study
hCoV-19/Brazil/SP-SJRP49639/2021	EPI_ISL_2008950	South America	Brazil	Sao Paulo	Sao Jose do Rio Preto	Gamma	2021-04-19	Laboratorio de Pesquisa em Virologia, FAMERP, SJRP	Sequence obtained in this study
hCoV-19/Brazil/SP-SJRP49640/2021	EPI_ISL_2008951	South America	Brazil	Sao Paulo	Sao Jose do Rio Preto	Gamma	2021-04-19	Laboratorio de Pesquisa em Virologia, FAMERP, SJRP	Sequence obtained in this study
hCoV-19/Brazil/SP-SJRP49642/2021	EPI_ISL_2008952	South America	Brazil	Sao Paulo	Sao Jose do Rio Preto	Gamma	2021-04-19	Laboratorio de Pesquisa em Virologia, FAMERP, SJRP	Sequence obtained in this study
hCoV-19/Brazil/SP-SJRP49645/2021	EPI_ISL_2008954	South America	Brazil	Sao Paulo	Sao Jose do Rio Preto	Gamma	2021-04-19	Laboratorio de Pesquisa em Virologia, FAMERP, SJRP	Sequence obtained in this study
hCoV-19/Brazil/SP-SJRP49646/2021	EPI_ISL_2008955	South America	Brazil	Sao Paulo	Sao Jose do Rio Preto	Gamma	2021-04-19	Laboratorio de Pesquisa em Virologia, FAMERP, SJRP	Sequence obtained in this study
hCoV-19/Brazil/SP-SJRP49647/2021	EPI_ISL_2008956	South America	Brazil	Sao Paulo	Sao Jose do Rio Preto	Gamma	2021-04-19	Laboratorio de Pesquisa em Virologia, FAMERP, SJRP	Sequence obtained in this study
hCoV-19/Brazil/SP-SJRP49648/2021	EPI_ISL_2008957	South America	Brazil	Sao Paulo	Sao Jose do Rio Preto	Gamma	2021-04-19	Laboratorio de Pesquisa em Virologia, FAMERP, SJRP	Sequence obtained in this study
hCoV-19/Brazil/SP-SJRP49662/2021	EPI_ISL_2008959	South America	Brazil	Sao Paulo	Sao Jose do Rio Preto	Gamma	2021-04-19	Laboratorio de Pesquisa em Virologia, FAMERP, SJRP	Sequence obtained in this study
hCoV-19/Brazil/SP-SJRP49663/2021	EPI_ISL_2008960	South America	Brazil	Sao Paulo	Sao Jose do Rio Preto	Gamma	2021-04-19	Laboratorio de Pesquisa em Virologia, FAMERP, SJRP	Sequence obtained in this study
hCoV-19/Brazil/SP-SJRP49664/2021	EPI_ISL_2008961	South America	Brazil	Sao Paulo	Sao Jose do Rio Preto	Gamma	2021-04-19	Laboratorio de Pesquisa em Virologia, FAMERP, SJRP	Sequence obtained in this study
hCoV-19/Brazil/SP-SJRP49666/2021	EPI_ISL_2008962	South America	Brazil	Sao Paulo	Sao Jose do Rio Preto	Gamma	2021-04-19	Laboratorio de Pesquisa em Virologia, FAMERP, SJRP	Sequence obtained in this study
hCoV-19/Brazil/SP-SJRP49667/2021	EPI_ISL_2008963	South America	Brazil	Sao Paulo	Sao Jose do Rio Preto	Gamma	2021-04-19	Laboratorio de Pesquisa em Virologia, FAMERP, SJRP	Sequence obtained in this study
hCoV-19/Brazil/SP-SJRP49669/2021	EPI_ISL_2008964	South America	Brazil	Sao Paulo	Sao Jose do Rio Preto	Gamma	2021-04-19	Laboratorio de Pesquisa em Virologia, FAMERP, SJRP	Sequence obtained in this study
hCoV-19/Brazil/SP-SJRP49670/2021	EPI_ISL_2008965	South America	Brazil	Sao Paulo	Sao Jose do Rio Preto	P.1.7/Gamma	2021-04-19	Laboratorio de Pesquisa em Virologia, FAMERP, SJRP	Sequence obtained in this study
hCoV-19/Brazil/SP-SJRP49671/2021	EPI_ISL_2008966	South America	Brazil	Sao Paulo	Sao Jose do Rio Preto	Gamma	2021-04-19	Laboratorio de Pesquisa em Virologia, FAMERP, SJRP	Sequence obtained in this study
hCoV-19/Brazil/SP-SJRP49673/2021	EPI_ISL_2008967	South America	Brazil	Sao Paulo	Sao Jose do Rio Preto	Gamma	2021-04-19	Laboratorio de Pesquisa em Virologia, FAMERP, SJRP	Sequence obtained in this study
hCoV-19/Brazil/SP-SJRP49641/2021	EPI_ISL_2107303	South America	Brazil	Sao Paulo	Sao Jose do Rio Preto	Gamma	2021-04-19	Laboratorio de Pesquisa em Virologia, FAMERP, SJRP	Sequence obtained in this study
hCoV-19/Brazil/SP-SJRP49581/2021	EPI_ISL_3048956	South America	Brazil	Sao Paulo	Sao Jose do Rio Preto	Gamma	2021-04-19	Laboratorio de Pesquisa em Virologia, FAMERP, SJRP	Sequence obtained in this study
hCoV-19/Brazil/SP-SJRP49595/2021	EPI_ISL_3048957	South America	Brazil	Sao Paulo	Sao Jose do Rio Preto	Gamma	2021-04-19	Laboratorio de Pesquisa em Virologia, FAMERP, SJRP	Sequence obtained in this study
hCoV-19/Brazil/SP-SJRP49604/2021	EPI_ISL_3048958	South America	Brazil	Sao Paulo	Sao Jose do Rio Preto	Gamma	2021-04-19	Laboratorio de Pesquisa em Virologia, FAMERP, SJRP	Sequence obtained in this study
hCoV-19/Brazil/SP-IB_112077/2021	EPI_ISL_2444153	South America	Brazil	Sao Paulo	Sao Jose do Rio Preto	Gamma	2021-04-26	Instituto Butantan / FAMERP	Sequence obtained in this study
hCoV-19/Brazil/SP-IB_112097/2021	EPI_ISL_2444154	South America	Brazil	Sao Paulo	Sao Jose do Rio Preto	Gamma	2021-04-26	Instituto Butantan / FAMERP	Sequence obtained in this study
hCoV-19/Brazil/SP-IB_112061/2021	EPI_ISL_2444156	South America	Brazil	Sao Paulo	Sao Jose do Rio Preto	Alpha	2021-04-26	Instituto Butantan / FAMERP	Sequence obtained in this study
hCoV-19/Brazil/SP-IB_112129/2021	EPI_ISL_2444157	South America	Brazil	Sao Paulo	Sao Jose do Rio Preto	Gamma	2021-04-26	Instituto Butantan / FAMERP	Sequence obtained in this study
hCoV-19/Brazil/SP-IB_112072/2021	EPI_ISL_2444159	South America	Brazil	Sao Paulo	Sao Jose do Rio Preto	Gamma	2021-04-26	Instituto Butantan / FAMERP	Sequence obtained in this study
hCoV-19/Brazil/SP-IB_112071/2021	EPI_ISL_2444160	South America	Brazil	Sao Paulo	Sao Jose do Rio Preto	Gamma	2021-04-26	Instituto Butantan / FAMERP	Sequence obtained in this study
hCoV-19/Brazil/SP-IB_112080/2021	EPI_ISL_2444162	South America	Brazil	Sao Paulo	Sao Jose do Rio Preto	Gamma	2021-04-26	Instituto Butantan / FAMERP	Sequence obtained in this study
hCoV-19/Brazil/SP-IB_112095/2021	EPI_ISL_2444163	South America	Brazil	Sao Paulo	Sao Jose do Rio Preto	Gamma	2021-04-26	Instituto Butantan / FAMERP	Sequence obtained in this study
hCoV-19/Brazil/SP-IB_112110/2021	EPI_ISL_2444164	South America	Brazil	Sao Paulo	Sao Jose do Rio Preto	Gamma	2021-04-26	Instituto Butantan / FAMERP	Sequence obtained in this study
hCoV-19/Brazil/SP-IB_112104/2021	EPI_ISL_2444165	South America	Brazil	Sao Paulo	Sao Jose do Rio Preto	Gamma	2021-04-26	Instituto Butantan / FAMERP	Sequence obtained in this study
hCoV-19/Brazil/SP-IB_112081/2021	EPI_ISL_2444166	South America	Brazil	Sao Paulo	Sao Jose do Rio Preto	Gamma	2021-04-26	Instituto Butantan / FAMERP	Sequence obtained in this study
hCoV-19/Brazil/SP-IB_112075/2021	EPI_ISL_2444167	South America	Brazil	Sao Paulo	Sao Jose do Rio Preto	Gamma	2021-04-26	Instituto Butantan / FAMERP	Sequence obtained in this study
hCoV-19/Brazil/SP-IB_112067/2021	EPI_ISL_2444168	South America	Brazil	Sao Paulo	Sao Jose do Rio Preto	Gamma	2021-04-26	Instituto Butantan / FAMERP	Sequence obtained in this study
hCoV-19/Brazil/SP-IB_112078/2021	EPI_ISL_2444169	South America	Brazil	Sao Paulo	Sao Jose do Rio Preto	Gamma	2021-04-26	Instituto Butantan / FAMERP	Sequence obtained in this study
hCoV-19/Brazil/SP-IB_112126/2021	EPI_ISL_2444170	South America	Brazil	Sao Paulo	Sao Jose do Rio Preto	Gamma	2021-04-26	Instituto Butantan / FAMERP	Sequence obtained in this study
hCoV-19/Brazil/SP-IB_112087/2021	EPI_ISL_2444171	South America	Brazil	Sao Paulo	Sao Jose do Rio Preto	Gamma	2021-04-26	Instituto Butantan / FAMERP	Sequence obtained in this study
hCoV-19/Brazil/SP-SJRP49690/2021	EPI_ISL_3048959	South America	Brazil	Sao Paulo	Sao Jose do Rio Preto	Gamma	2021-04-26	Laboratorio de Pesquisa em Virologia, FAMERP, SJRP	Sequence obtained in this study
hCoV-19/Brazil/SP-SJRP49714/2021	EPI_ISL_3048960	South America	Brazil	Sao Paulo	Sao Jose do Rio Preto	Gamma	2021-04-26	Laboratorio de Pesquisa em Virologia, FAMERP, SJRP	Sequence obtained in this study
hCoV-19/Brazil/SP-SJRP129663/2021	EPI_ISL_2008907	South America	Brazil	Sao Paulo	Sao Jose do Rio Preto	Gamma	2021-04-27	Laboratorio de Pesquisa em Virologia, FAMERP, SJRP	Sequence obtained in this study
hCoV-19/Brazil/SP-SJRP129668/2021	EPI_ISL_2008908	South America	Brazil	Sao Paulo	Sao Jose do Rio Preto	Gamma	2021-04-27	Laboratorio de Pesquisa em Virologia, FAMERP, SJRP	Sequence obtained in this study
hCoV-19/Brazil/SP-SJRP129669/2021	EPI_ISL_2008909	South America	Brazil	Sao Paulo	Sao Jose do Rio Preto	Gamma	2021-04-27	Laboratorio de Pesquisa em Virologia, FAMERP, SJRP	Sequence obtained in this study
hCoV-19/Brazil/SP-SJRP129672/2021	EPI_ISL_2008910	South America	Brazil	Sao Paulo	Sao Jose do Rio Preto	Gamma	2021-04-27	Laboratorio de Pesquisa em Virologia, FAMERP, SJRP	Sequence obtained in this study
hCoV-19/Brazil/SP-SJRP129678/2021	EPI_ISL_2008912	South America	Brazil	Sao Paulo	Sao Jose do Rio Preto	Gamma	2021-04-27	Laboratorio de Pesquisa em Virologia, FAMERP, SJRP	Sequence obtained in this study
hCoV-19/Brazil/SP-SJRP129687/2021	EPI_ISL_2008913	South America	Brazil	Sao Paulo	Sao Jose do Rio Preto	Gamma	2021-04-27	Laboratorio de Pesquisa em Virologia, FAMERP, SJRP	Sequence obtained in this study
hCoV-19/Brazil/SP-SJRP129707/2021	EPI_ISL_2008915	South America	Brazil	Sao Paulo	Sao Jose do Rio Preto	Gamma	2021-04-27	Laboratorio de Pesquisa em Virologia, FAMERP, SJRP	Sequence obtained in this study
hCoV-19/Brazil/SP-SJRP129715/2021	EPI_ISL_2008916	South America	Brazil	Sao Paulo	Sao Jose do Rio Preto	Gamma	2021-04-27	Laboratorio de Pesquisa em Virologia, FAMERP, SJRP	Sequence obtained in this study
hCoV-19/Brazil/SP-SJRP129722/2021	EPI_ISL_2008917	South America	Brazil	Sao Paulo	Sao Jose do Rio Preto	Gamma	2021-04-27	Laboratorio de Pesquisa em Virologia, FAMERP, SJRP	Sequence obtained in this study
hCoV-19/Brazil/SP-SJRP129727/2021	EPI_ISL_2008918	South America	Brazil	Sao Paulo	Sao Jose do Rio Preto	Gamma	2021-04-27	Laboratorio de Pesquisa em Virologia, FAMERP, SJRP	Sequence obtained in this study
hCoV-19/Brazil/SP-SJRP129735/2021	EPI_ISL_2008919	South America	Brazil	Sao Paulo	Sao Jose do Rio Preto	Gamma	2021-04-27	Laboratorio de Pesquisa em Virologia, FAMERP, SJRP	Sequence obtained in this study
hCoV-19/Brazil/SP-SJRP129737/2021	EPI_ISL_2008920	South America	Brazil	Sao Paulo	Sao Jose do Rio Preto	Gamma	2021-04-27	Laboratorio de Pesquisa em Virologia, FAMERP, SJRP	Sequence obtained in this study
hCoV-19/Brazil/SP-SJRP129769/2021	EPI_ISL_2008921	South America	Brazil	Sao Paulo	Sao Jose do Rio Preto	Gamma	2021-04-27	Laboratorio de Pesquisa em Virologia, FAMERP, SJRP	Sequence obtained in this study
hCoV-19/Brazil/SP-SJRP129773/2021	EPI_ISL_2008922	South America	Brazil	Sao Paulo	Sao Jose do Rio Preto	Gamma	2021-04-27	Laboratorio de Pesquisa em Virologia, FAMERP, SJRP	Sequence obtained in this study
hCoV-19/Brazil/SP-SJRP129795/2021	EPI_ISL_2008923	South America	Brazil	Sao Paulo	Sao Jose do Rio Preto	Gamma	2021-04-27	Laboratorio de Pesquisa em Virologia, FAMERP, SJRP	Sequence obtained in this study
hCoV-19/Brazil/SP-SJRP129800/2021	EPI_ISL_2008924	South America	Brazil	Sao Paulo	Sao Jose do Rio Preto	Gamma	2021-04-27	Laboratorio de Pesquisa em Virologia, FAMERP, SJRP	Sequence obtained in this study
hCoV-19/Brazil/SP-SJRP129802/2021	EPI_ISL_2008925	South America	Brazil	Sao Paulo	Sao Jose do Rio Preto	Gamma	2021-04-27	Laboratorio de Pesquisa em Virologia, FAMERP, SJRP	Sequence obtained in this study
hCoV-19/Brazil/SP-SJRP129805/2021	EPI_ISL_2008926	South America	Brazil	Sao Paulo	Sao Jose do Rio Preto	Gamma	2021-04-27	Laboratorio de Pesquisa em Virologia, FAMERP, SJRP	Sequence obtained in this study
hCoV-19/Brazil/SP-SJRP129806/2021	EPI_ISL_2008927	South America	Brazil	Sao Paulo	Sao Jose do Rio Preto	Gamma	2021-04-27	Laboratorio de Pesquisa em Virologia, FAMERP, SJRP	Sequence obtained in this study
hCoV-19/Brazil/SP-SJRP129807/2021	EPI_ISL_2008928	South America	Brazil	Sao Paulo	Sao Jose do Rio Preto	Gamma	2021-04-27	Laboratorio de Pesquisa em Virologia, FAMERP, SJRP	Sequence obtained in this study
hCoV-19/Brazil/SP-SJRP129820/2021	EPI_ISL_2008929	South America	Brazil	Sao Paulo	Sao Jose do Rio Preto	Gamma	2021-04-27	Laboratorio de Pesquisa em Virologia, FAMERP, SJRP	Sequence obtained in this study
hCoV-19/Brazil/SP-SJRP129848/2021	EPI_ISL_2008930	South America	Brazil	Sao Paulo	Sao Jose do Rio Preto	Gamma	2021-04-27	Laboratorio de Pesquisa em Virologia, FAMERP, SJRP	Sequence obtained in this study
hCoV-19/Brazil/SP-SJRP129865/2021	EPI_ISL_2008931	South America	Brazil	Sao Paulo	Sao Jose do Rio Preto	Gamma	2021-04-27	Laboratorio de Pesquisa em Virologia, FAMERP, SJRP	Sequence obtained in this study
hCoV-19/Brazil/SP-SJRP129889/2021	EPI_ISL_2008932	South America	Brazil	Sao Paulo	Sao Jose do Rio Preto	Gamma	2021-04-27	Laboratorio de Pesquisa em Virologia, FAMERP, SJRP	Sequence obtained in this study
hCoV-19/Brazil/SP-SJRP129929/2021	EPI_ISL_2008933	South America	Brazil	Sao Paulo	Sao Jose do Rio Preto	Gamma	2021-04-27	Laboratorio de Pesquisa em Virologia, FAMERP, SJRP	Sequence obtained in this study
hCoV-19/Brazil/SP-SJRP129829/2021	EPI_ISL_2107293	South America	Brazil	Sao Paulo	Sao Jose do Rio Preto	Gamma	2021-04-27	Laboratorio de Pesquisa em Virologia, FAMERP, SJRP	Sequence obtained in this study
hCoV-19/Brazil/SP-SJRP129838/2021	EPI_ISL_2107294	South America	Brazil	Sao Paulo	Sao Jose do Rio Preto	Gamma	2021-04-27	Laboratorio de Pesquisa em Virologia, FAMERP, SJRP	Sequence obtained in this study
hCoV-19/Brazil/SP-SJRP129899/2021	EPI_ISL_2107295	South America	Brazil	Sao Paulo	Sao Jose do Rio Preto	Gamma	2021-04-27	Laboratorio de Pesquisa em Virologia, FAMERP, SJRP	Sequence obtained in this study
hCoV-19/Brazil/SP-SJRP129888/2021	EPI_ISL_2107296	South America	Brazil	Sao Paulo	Sao Jose do Rio Preto	Gamma	2021-04-27	Laboratorio de Pesquisa em Virologia, FAMERP, SJRP	Sequence obtained in this study
hCoV-19/Brazil/SP-SJRP129949/2021	EPI_ISL_2107297	South America	Brazil	Sao Paulo	Sao Jose do Rio Preto	P.1.1/Gamma	2021-04-27	Laboratorio de Pesquisa em Virologia, FAMERP, SJRP	Sequence obtained in this study
hCoV-19/Brazil/SP-SJRP129893/2021	EPI_ISL_2107298	South America	Brazil	Sao Paulo	Sao Jose do Rio Preto	Gamma	2021-04-27	Laboratorio de Pesquisa em Virologia, FAMERP, SJRP	Sequence obtained in this study
hCoV-19/Brazil/SP-SJRP129881/2021	EPI_ISL_2107301	South America	Brazil	Sao Paulo	Sao Jose do Rio Preto	Gamma	2021-04-27	Laboratorio de Pesquisa em Virologia, FAMERP, SJRP	Sequence obtained in this study
hCoV-19/Brazil/SP-IB_112092/2021	EPI_ISL_2444172	South America	Brazil	Sao Paulo	Sao Jose do Rio Preto	Gamma	2021-04-27	Instituto Butantan / FAMERP	Sequence obtained in this study
hCoV-19/Brazil/SP-IB_112131/2021	EPI_ISL_2444174	South America	Brazil	Sao Paulo	Sao Jose do Rio Preto	Gamma	2021-04-27	Instituto Butantan / FAMERP	Sequence obtained in this study
hCoV-19/Brazil/SP-IB_112106/2021	EPI_ISL_2444175	South America	Brazil	Sao Paulo	Sao Jose do Rio Preto	Gamma	2021-04-27	Instituto Butantan / FAMERP	Sequence obtained in this study
hCoV-19/Brazil/SP-IB_112065/2021	EPI_ISL_2444176	South America	Brazil	Sao Paulo	Sao Jose do Rio Preto	Gamma	2021-04-27	Instituto Butantan / FAMERP	Sequence obtained in this study
hCoV-19/Brazil/SP-IB_112069/2021	EPI_ISL_2444177	South America	Brazil	Sao Paulo	Sao Jose do Rio Preto	Gamma	2021-04-27	Instituto Butantan / FAMERP	Sequence obtained in this study
hCoV-19/Brazil/SP-IB_112079/2021	EPI_ISL_2444178	South America	Brazil	Sao Paulo	Sao Jose do Rio Preto	Gamma	2021-04-27	Instituto Butantan / FAMERP	Sequence obtained in this study
hCoV-19/Brazil/SP-IB_112085/2021	EPI_ISL_2444179	South America	Brazil	Sao Paulo	Sao Jose do Rio Preto	Gamma	2021-04-27	Instituto Butantan / FAMERP	Sequence obtained in this study
hCoV-19/Brazil/SP-IB_112099/2021	EPI_ISL_2444180	South America	Brazil	Sao Paulo	Sao Jose do Rio Preto	Gamma	2021-04-27	Instituto Butantan / FAMERP	Sequence obtained in this study
hCoV-19/Brazil/SP-IB_112111/2021	EPI_ISL_2444181	South America	Brazil	Sao Paulo	Sao Jose do Rio Preto	Gamma	2021-04-27	Instituto Butantan / FAMERP	Sequence obtained in this study
hCoV-19/Brazil/SP-IB_112096/2021	EPI_ISL_2444182	South America	Brazil	Sao Paulo	Sao Jose do Rio Preto	Gamma	2021-04-27	Instituto Butantan / FAMERP	Sequence obtained in this study
hCoV-19/Brazil/SP-IB_112119/2021	EPI_ISL_2444183	South America	Brazil	Sao Paulo	Sao Jose do Rio Preto	Gamma	2021-04-27	Instituto Butantan / FAMERP	Sequence obtained in this study
hCoV-19/Brazil/SP-IB_112076/2021	EPI_ISL_2444185	South America	Brazil	Sao Paulo	Sao Jose do Rio Preto	Gamma	2021-04-27	Instituto Butantan / FAMERP	Sequence obtained in this study
hCoV-19/Brazil/SP-IB_112122/2021	EPI_ISL_2444187	South America	Brazil	Sao Paulo	Sao Jose do Rio Preto	Gamma	2021-04-27	Instituto Butantan / FAMERP	Sequence obtained in this study
hCoV-19/Brazil/SP-IB_112100/2021	EPI_ISL_2444188	South America	Brazil	Sao Paulo	Sao Jose do Rio Preto	Gamma	2021-04-27	Instituto Butantan / FAMERP	Sequence obtained in this study
hCoV-19/Brazil/SP-IB_112120/2021	EPI_ISL_2444189	South America	Brazil	Sao Paulo	Sao Jose do Rio Preto	Gamma	2021-04-27	Instituto Butantan / FAMERP	Sequence obtained in this study
hCoV-19/Brazil/SP-IB_112103/2021	EPI_ISL_2455396	South America	Brazil	Sao Paulo	Sao Jose do Rio Preto	Gamma	2021-04-27	Instituto Butantan / FAMERP	Sequence obtained in this study
hCoV-19/Brazil/SP-SJRP128841/2021	EPI_ISL_2008906	South America	Brazil	Sao Paulo	Sao Jose do Rio Preto	Gamma	2021-04-27	Laboratorio de Pesquisa em Virologia, FAMERP, SJRP	Sequence obtained in this study
hCoV-19/Brazil/SP-IB_112091/2021	EPI_ISL_2444190	South America	Brazil	Sao Paulo	Sao Jose do Rio Preto	Gamma	2021-04-28	Instituto Butantan / FAMERP	Sequence obtained in this study
hCoV-19/Brazil/SP-IB_112060/2021	EPI_ISL_2444191	South America	Brazil	Sao Paulo	Sao Jose do Rio Preto	Alpha	2021-04-28	Instituto Butantan / FAMERP	Sequence obtained in this study
hCoV-19/Brazil/SP-IB_112121/2021	EPI_ISL_2444193	South America	Brazil	Sao Paulo	Sao Jose do Rio Preto	Gamma	2021-05-02	Instituto Butantan / FAMERP	Sequence obtained in this study
hCoV-19/Brazil/SP-IB_112112/2021	EPI_ISL_2444194	South America	Brazil	Sao Paulo	Sao Jose do Rio Preto	Gamma	2021-05-02	Instituto Butantan / FAMERP	Sequence obtained in this study
hCoV-19/Brazil/SP-IB_112114/2021	EPI_ISL_2444196	South America	Brazil	Sao Paulo	Sao Jose do Rio Preto	Gamma	2021-05-02	Instituto Butantan / FAMERP	Sequence obtained in this study
hCoV-19/Brazil/SP-IB_112115/2021	EPI_ISL_2444197	South America	Brazil	Sao Paulo	Sao Jose do Rio Preto	Gamma	2021-05-02	Instituto Butantan / FAMERP	Sequence obtained in this study
hCoV-19/Brazil/SP-IB_112105/2021	EPI_ISL_2444198	South America	Brazil	Sao Paulo	Sao Jose do Rio Preto	Gamma	2021-05-02	Instituto Butantan / FAMERP	Sequence obtained in this study
hCoV-19/Brazil/SP-IB_112066/2021	EPI_ISL_2444200	South America	Brazil	Sao Paulo	Sao Jose do Rio Preto	Gamma	2021-05-02	Instituto Butantan / FAMERP	Sequence obtained in this study
hCoV-19/Brazil/SP-IB_112118/2021	EPI_ISL_2444201	South America	Brazil	Sao Paulo	Sao Jose do Rio Preto	Gamma	2021-05-02	Instituto Butantan / FAMERP	Sequence obtained in this study
hCoV-19/Brazil/SP-IB_112088/2021	EPI_ISL_2444204	South America	Brazil	Sao Paulo	Sao Jose do Rio Preto	Gamma	2021-05-02	Instituto Butantan / FAMERP	Sequence obtained in this study
hCoV-19/Brazil/SP-IB_112089/2021	EPI_ISL_2444205	South America	Brazil	Sao Paulo	Sao Jose do Rio Preto	Gamma	2021-05-02	Instituto Butantan / FAMERP	Sequence obtained in this study
hCoV-19/Brazil/SP-IB_112130/2021	EPI_ISL_2444206	South America	Brazil	Sao Paulo	Sao Jose do Rio Preto	Gamma	2021-05-02	Instituto Butantan / FAMERP	Sequence obtained in this study
hCoV-19/Brazil/SP-IB_112063/2021	EPI_ISL_2444207	South America	Brazil	Sao Paulo	Sao Jose do Rio Preto	Gamma	2021-05-02	Instituto Butantan / FAMERP	Sequence obtained in this study
hCoV-19/Brazil/SP-IB_112086/2021	EPI_ISL_2444208	South America	Brazil	Sao Paulo	Sao Jose do Rio Preto	Gamma	2021-05-02	Instituto Butantan / FAMERP	Sequence obtained in this study
hCoV-19/Brazil/SP-IB_112113/2021	EPI_ISL_2444209	South America	Brazil	Sao Paulo	Sao Jose do Rio Preto	Gamma	2021-05-02	Instituto Butantan / FAMERP	Sequence obtained in this study
hCoV-19/Brazil/SP-IB_112117/2021	EPI_ISL_2455397	South America	Brazil	Sao Paulo	Sao Jose do Rio Preto	Gamma	2021-05-02	Instituto Butantan / FAMERP	Sequence obtained in this study
hCoV-19/Brazil/SP-IB_112128/2021	EPI_ISL_2444211	South America	Brazil	Sao Paulo	Sao Jose do Rio Preto	Gamma	2021-05-03	Instituto Butantan / FAMERP	Sequence obtained in this study
hCoV-19/Brazil/SP-IB_112098/2021	EPI_ISL_2444213	South America	Brazil	Sao Paulo	Sao Jose do Rio Preto	Gamma	2021-05-03	Instituto Butantan / FAMERP	Sequence obtained in this study
hCoV-19/Brazil/SP-IB_112074/2021	EPI_ISL_2444214	South America	Brazil	Sao Paulo	Sao Jose do Rio Preto	Gamma	2021-05-03	Instituto Butantan / FAMERP	Sequence obtained in this study
hCoV-19/Brazil/SP-IB_112073/2021	EPI_ISL_2444215	South America	Brazil	Sao Paulo	Sao Jose do Rio Preto	Gamma	2021-05-03	Instituto Butantan / FAMERP	Sequence obtained in this study
hCoV-19/Brazil/SP-IB_112108/2021	EPI_ISL_2444216	South America	Brazil	Sao Paulo	Sao Jose do Rio Preto	Gamma	2021-05-03	Instituto Butantan / FAMERP	Sequence obtained in this study
hCoV-19/Brazil/SP-IB_112062/2021	EPI_ISL_2444217	South America	Brazil	Sao Paulo	Sao Jose do Rio Preto	Alpha	2021-05-03	Instituto Butantan / FAMERP	Sequence obtained in this study
hCoV-19/Brazil/SP-IB_112093/2021	EPI_ISL_2444218	South America	Brazil	Sao Paulo	Sao Jose do Rio Preto	Gamma	2021-05-03	Instituto Butantan / FAMERP	Sequence obtained in this study
hCoV-19/Brazil/SP-IB_112090/2021	EPI_ISL_2444219	South America	Brazil	Sao Paulo	Sao Jose do Rio Preto	Gamma	2021-05-03	Instituto Butantan / FAMERP	Sequence obtained in this study
hCoV-19/Brazil/SP-IB_112102/2021	EPI_ISL_2444220	South America	Brazil	Sao Paulo	Sao Jose do Rio Preto	Gamma	2021-05-03	Instituto Butantan / FAMERP	Sequence obtained in this study
hCoV-19/Brazil/SP-IB_112107/2021	EPI_ISL_2444221	South America	Brazil	Sao Paulo	Sao Jose do Rio Preto	Gamma	2021-05-03	Instituto Butantan / FAMERP	Sequence obtained in this study
hCoV-19/Brazil/SP-IB_112094/2021	EPI_ISL_2444222	South America	Brazil	Sao Paulo	Sao Jose do Rio Preto	Gamma	2021-05-03	Instituto Butantan / FAMERP	Sequence obtained in this study
hCoV-19/Brazil/SP-SJRP49808/2021	EPI_ISL_3048961	South America	Brazil	Sao Paulo	Sao Jose do Rio Preto	Gamma	2021-05-03	Laboratorio de Pesquisa em Virologia, FAMERP, SJRP	Sequence obtained in this study
hCoV-19/Brazil/SP-SJRP49829/2021	EPI_ISL_3048962	South America	Brazil	Sao Paulo	Sao Jose do Rio Preto	Gamma	2021-05-03	Laboratorio de Pesquisa em Virologia, FAMERP, SJRP	Sequence obtained in this study
hCoV-19/Brazil/SP-SJRP49849/2021	EPI_ISL_3048963	South America	Brazil	Sao Paulo	Sao Jose do Rio Preto	Gamma	2021-05-04	Laboratorio de Pesquisa em Virologia, FAMERP, SJRP	Sequence obtained in this study
hCoV-19/Brazil/SP-SJRP49861/2021	EPI_ISL_3048964	South America	Brazil	Sao Paulo	Sao Jose do Rio Preto	Gamma	2021-05-05	Laboratorio de Pesquisa em Virologia, FAMERP, SJRP	Sequence obtained in this study
hCoV-19/Brazil/SP-SJRP49863/2021	EPI_ISL_3048965	South America	Brazil	Sao Paulo	Sao Jose do Rio Preto	Gamma	2021-05-05	Laboratorio de Pesquisa em Virologia, FAMERP, SJRP	Sequence obtained in this study
hCoV-19/Brazil/SP-SJRP49872/2021	EPI_ISL_3048966	South America	Brazil	Sao Paulo	Sao Jose do Rio Preto	Gamma	2021-05-06	Laboratorio de Pesquisa em Virologia, FAMERP, SJRP	Sequence obtained in this study
hCoV-19/Brazil/SP-SJRP49884/2021	EPI_ISL_3048967	South America	Brazil	Sao Paulo	Sao Jose do Rio Preto	Gamma	2021-05-06	Laboratorio de Pesquisa em Virologia, FAMERP, SJRP	Sequence obtained in this study
hCoV-19/Brazil/SP-SJRP49893/2021	EPI_ISL_3048968	South America	Brazil	Sao Paulo	Sao Jose do Rio Preto	P.1.2/Gamma	2021-05-10	Laboratorio de Pesquisa em Virologia, FAMERP, SJRP	Sequence obtained in this study
hCoV-19/Brazil/SP-SJRP49896/2021	EPI_ISL_3048969	South America	Brazil	Sao Paulo	Sao Jose do Rio Preto	Gamma	2021-05-10	Laboratorio de Pesquisa em Virologia, FAMERP, SJRP	Sequence obtained in this study
hCoV-19/Brazil/SP-SJRP49897/2021	EPI_ISL_3048970	South America	Brazil	Sao Paulo	Sao Jose do Rio Preto	Gamma	2021-05-10	Laboratorio de Pesquisa em Virologia, FAMERP, SJRP	Sequence obtained in this study
hCoV-19/Brazil/SP-SJRP49906/2021	EPI_ISL_3048971	South America	Brazil	Sao Paulo	Sao Jose do Rio Preto	Gamma	2021-05-10	Laboratorio de Pesquisa em Virologia, FAMERP, SJRP	Sequence obtained in this study
hCoV-19/Brazil/SP-SJRP49973/2021	EPI_ISL_3048972	South America	Brazil	Sao Paulo	Sao Jose do Rio Preto	Gamma	2021-05-13	Laboratorio de Pesquisa em Virologia, FAMERP, SJRP	Sequence obtained in this study
hCoV-19/Brazil/SP-SJRP49994/2021	EPI_ISL_3048973	South America	Brazil	Sao Paulo	Sao Jose do Rio Preto	Gamma	2021-05-17	Laboratorio de Pesquisa em Virologia, FAMERP, SJRP	Sequence obtained in this study
hCoV-19/Brazil/SP-SJRP50017/2021	EPI_ISL_3048974	South America	Brazil	Sao Paulo	Sao Jose do Rio Preto	Gamma	2021-05-17	Laboratorio de Pesquisa em Virologia, FAMERP, SJRP	Sequence obtained in this study
hCoV-19/Brazil/SP-SJRP50028/2021	EPI_ISL_3048975	South America	Brazil	Sao Paulo	Sao Jose do Rio Preto	Gamma	2021-05-17	Laboratorio de Pesquisa em Virologia, FAMERP, SJRP	Sequence obtained in this study
hCoV-19/Brazil/SP-SJRP50045/2021	EPI_ISL_3048976	South America	Brazil	Sao Paulo	Sao Jose do Rio Preto	Gamma	2021-05-18	Laboratorio de Pesquisa em Virologia, FAMERP, SJRP	Sequence obtained in this study
hCoV-19/Brazil/SP-SJRP50062/2021	EPI_ISL_3048977	South America	Brazil	Sao Paulo	Sao Jose do Rio Preto	Gamma	2021-05-19	Laboratorio de Pesquisa em Virologia, FAMERP, SJRP	Sequence obtained in this study
hCoV-19/Brazil/SP-SJRP50084/2021	EPI_ISL_3048978	South America	Brazil	Sao Paulo	Sao Jose do Rio Preto	Gamma	2021-05-20	Laboratorio de Pesquisa em Virologia, FAMERP, SJRP	Sequence obtained in this study
hCoV-19/Brazil/SP-SJRP50094/2021	EPI_ISL_3048979	South America	Brazil	Sao Paulo	Sao Jose do Rio Preto	Gamma	2021-05-24	Laboratorio de Pesquisa em Virologia, FAMERP, SJRP	Sequence obtained in this study
hCoV-19/Brazil/SP-SJRP50147/2021	EPI_ISL_3048980	South America	Brazil	Sao Paulo	Sao Jose do Rio Preto	Gamma	2021-05-25	Laboratorio de Pesquisa em Virologia, FAMERP, SJRP	Sequence obtained in this study
hCoV-19/Brazil/SP-SJRP50302/2021	EPI_ISL_3048997	South America	Brazil	Sao Paulo	Sao Jose do Rio Preto	Gamma	2021-05-30	Laboratorio de Pesquisa em Virologia, FAMERP, SJRP	Sequence obtained in this study
hCoV-19/Brazil/SP-SJRP50201/2021	EPI_ISL_3048981	South America	Brazil	Sao Paulo	Sao Jose do Rio Preto	Gamma	2021-05-31	Laboratorio de Pesquisa em Virologia, FAMERP, SJRP	Sequence obtained in this study
hCoV-19/Brazil/SP-SJRP50202/2021	EPI_ISL_3048982	South America	Brazil	Sao Paulo	Sao Jose do Rio Preto	Gamma	2021-05-31	Laboratorio de Pesquisa em Virologia, FAMERP, SJRP	Sequence obtained in this study
hCoV-19/Brazil/SP-SJRP50215/2021	EPI_ISL_3048984	South America	Brazil	Sao Paulo	Sao Jose do Rio Preto	Gamma	2021-05-31	Laboratorio de Pesquisa em Virologia, FAMERP, SJRP	Sequence obtained in this study
hCoV-19/Brazil/SP-SJRP50223/2021	EPI_ISL_3048985	South America	Brazil	Sao Paulo	Sao Jose do Rio Preto	Gamma	2021-05-31	Laboratorio de Pesquisa em Virologia, FAMERP, SJRP	Sequence obtained in this study
hCoV-19/Brazil/SP-SJRP50228/2021	EPI_ISL_3048986	South America	Brazil	Sao Paulo	Sao Jose do Rio Preto	Gamma	2021-05-31	Laboratorio de Pesquisa em Virologia, FAMERP, SJRP	Sequence obtained in this study
hCoV-19/Brazil/SP-SJRP50234/2021	EPI_ISL_3048987	South America	Brazil	Sao Paulo	Sao Jose do Rio Preto	Gamma	2021-05-31	Laboratorio de Pesquisa em Virologia, FAMERP, SJRP	Sequence obtained in this study
hCoV-19/Brazil/SP-SJRP50250/2021	EPI_ISL_3048988	South America	Brazil	Sao Paulo	Sao Jose do Rio Preto	Gamma	2021-05-31	Laboratorio de Pesquisa em Virologia, FAMERP, SJRP	Sequence obtained in this study
hCoV-19/Brazil/SP-SJRP50251/2021	EPI_ISL_3048989	South America	Brazil	Sao Paulo	Sao Jose do Rio Preto	Gamma	2021-05-31	Laboratorio de Pesquisa em Virologia, FAMERP, SJRP	Sequence obtained in this study
hCoV-19/Brazil/SP-SJRP50255/2021	EPI_ISL_3048990	South America	Brazil	Sao Paulo	Sao Jose do Rio Preto	Gamma	2021-05-31	Laboratorio de Pesquisa em Virologia, FAMERP, SJRP	Sequence obtained in this study
hCoV-19/Brazil/SP-SJRP50260/2021	EPI_ISL_3048991	South America	Brazil	Sao Paulo	Sao Jose do Rio Preto	Gamma	2021-05-31	Laboratorio de Pesquisa em Virologia, FAMERP, SJRP	Sequence obtained in this study
hCoV-19/Brazil/SP-SJRP50263/2021	EPI_ISL_3048992	South America	Brazil	Sao Paulo	Sao Jose do Rio Preto	Gamma	2021-05-31	Laboratorio de Pesquisa em Virologia, FAMERP, SJRP	Sequence obtained in this study
hCoV-19/Brazil/SP-SJRP50278/2021	EPI_ISL_3048993	South America	Brazil	Sao Paulo	Sao Jose do Rio Preto	Gamma	2021-05-31	Laboratorio de Pesquisa em Virologia, FAMERP, SJRP	Sequence obtained in this study
hCoV-19/Brazil/SP-SJRP50292/2021	EPI_ISL_3048994	South America	Brazil	Sao Paulo	Sao Jose do Rio Preto	Gamma	2021-05-31	Laboratorio de Pesquisa em Virologia, FAMERP, SJRP	Sequence obtained in this study
hCoV-19/Brazil/SP-SJRP50296/2021	EPI_ISL_3048995	South America	Brazil	Sao Paulo	Sao Jose do Rio Preto	Gamma	2021-05-31	Laboratorio de Pesquisa em Virologia, FAMERP, SJRP	Sequence obtained in this study
hCoV-19/Brazil/SP-SJRP50298/2021	EPI_ISL_3048996	South America	Brazil	Sao Paulo	Sao Jose do Rio Preto	Gamma	2021-05-31	Laboratorio de Pesquisa em Virologia, FAMERP, SJRP	Sequence obtained in this study
hCoV-19/Brazil/SP-SJRP50337/2021	EPI_ISL_3048998	South America	Brazil	Sao Paulo	Sao Jose do Rio Preto	Gamma	2021-06-09	Laboratorio de Pesquisa em Virologia, FAMERP, SJRP	Sequence obtained in this study
hCoV-19/Brazil/SP-SJRP50342/2021	EPI_ISL_3048999	South America	Brazil	Sao Paulo	Sao Jose do Rio Preto	Gamma	2021-06-09	Laboratorio de Pesquisa em Virologia, FAMERP, SJRP	Sequence obtained in this study
hCoV-19/Brazil/SP-SJRP50353/2021	EPI_ISL_3049000	South America	Brazil	Sao Paulo	Sao Jose do Rio Preto	Gamma	2021-06-09	Laboratorio de Pesquisa em Virologia, FAMERP, SJRP	Sequence obtained in this study
hCoV-19/Brazil/SP-SJRP50396/2021	EPI_ISL_3055544	South America	Brazil	Sao Paulo	Sao Jose do Rio Preto	Gamma	2021-06-14	Laboratorio de Pesquisa em Virologia, FAMERP, SJRP	Sequence obtained in this study
hCoV-19/Brazil/SP-SJRP50409/2021	EPI_ISL_3049002	South America	Brazil	Sao Paulo	Sao Jose do Rio Preto	Gamma	2021-06-15	Laboratorio de Pesquisa em Virologia, FAMERP, SJRP	Sequence obtained in this study
hCoV-19/Brazil/SP-SJRP50426/2021	EPI_ISL_3049003	South America	Brazil	Sao Paulo	Sao Jose do Rio Preto	Gamma	2021-06-15	Laboratorio de Pesquisa em Virologia, FAMERP, SJRP	Sequence obtained in this study
hCoV-19/Brazil/SP-SJRP50427/2021	EPI_ISL_3049004	South America	Brazil	Sao Paulo	Sao Jose do Rio Preto	Gamma	2021-06-15	Laboratorio de Pesquisa em Virologia, FAMERP, SJRP	Sequence obtained in this study
hCoV-19/Brazil/SP-SJRP50432/2021	EPI_ISL_3049005	South America	Brazil	Sao Paulo	Sao Jose do Rio Preto	Gamma	2021-06-15	Laboratorio de Pesquisa em Virologia, FAMERP, SJRP	Sequence obtained in this study
hCoV-19/Brazil/SP-SJRP50438/2021	EPI_ISL_3049006	South America	Brazil	Sao Paulo	Sao Jose do Rio Preto	Gamma	2021-06-16	Laboratorio de Pesquisa em Virologia, FAMERP, SJRP	Sequence obtained in this study
hCoV-19/Brazil/SP-SJRP50440/2021	EPI_ISL_3049007	South America	Brazil	Sao Paulo	Sao Jose do Rio Preto	Gamma	2021-06-16	Laboratorio de Pesquisa em Virologia, FAMERP, SJRP	Sequence obtained in this study
hCoV-19/Brazil/SP-SJRP50446/2021	EPI_ISL_3049008	South America	Brazil	Sao Paulo	Sao Jose do Rio Preto	Gamma	2021-06-16	Laboratorio de Pesquisa em Virologia, FAMERP, SJRP	Sequence obtained in this study
hCoV-19/Brazil/SP-SJRP50454/2021	EPI_ISL_3055542	South America	Brazil	Sao Paulo	Sao Jose do Rio Preto	Gamma	2021-06-16	Laboratorio de Pesquisa em Virologia, FAMERP, SJRP	Sequence obtained in this study
hCoV-19/Brazil/SP-SJRP50455/2021	EPI_ISL_3049009	South America	Brazil	Sao Paulo	Sao Jose do Rio Preto	Gamma	2021-06-16	Laboratorio de Pesquisa em Virologia, FAMERP, SJRP	Sequence obtained in this study
hCoV-19/Brazil/SP-SJRP50458/2021	EPI_ISL_3049010	South America	Brazil	Sao Paulo	Sao Jose do Rio Preto	Gamma	2021-06-16	Laboratorio de Pesquisa em Virologia, FAMERP, SJRP	Sequence obtained in this study
hCoV-19/Brazil/SP-SJRP50470/2021	EPI_ISL_3049011	South America	Brazil	Sao Paulo	Sao Jose do Rio Preto	Gamma	2021-06-17	Laboratorio de Pesquisa em Virologia, FAMERP, SJRP	Sequence obtained in this study
hCoV-19/Brazil/SP-SJRP50481/2021	EPI_ISL_3049012	South America	Brazil	Sao Paulo	Sao Jose do Rio Preto	Gamma	2021-06-17	Laboratorio de Pesquisa em Virologia, FAMERP, SJRP	Sequence obtained in this study
hCoV-19/Brazil/SP-SJRP50506/2021	EPI_ISL_3055529	South America	Brazil	Sao Paulo	Sao Jose do Rio Preto	Gamma	2021-06-21	Laboratorio de Pesquisa em Virologia, FAMERP, SJRP	Sequence obtained in this study
hCoV-19/Brazil/SP-SJRP50493/2021	EPI_ISL_3049013	South America	Brazil	Sao Paulo	Sao Jose do Rio Preto	Gamma	2021-06-21	Laboratorio de Pesquisa em Virologia, FAMERP, SJRP	Sequence obtained in this study
hCoV-19/Brazil/SP-SJRP50494/2021	EPI_ISL_3049014	South America	Brazil	Sao Paulo	Sao Jose do Rio Preto	Gamma	2021-06-21	Laboratorio de Pesquisa em Virologia, FAMERP, SJRP	Sequence obtained in this study
hCoV-19/Brazil/SP-SJRP50496/2021	EPI_ISL_3049015	South America	Brazil	Sao Paulo	Sao Jose do Rio Preto	Gamma	2021-06-21	Laboratorio de Pesquisa em Virologia, FAMERP, SJRP	Sequence obtained in this study
hCoV-19/Brazil/SP-SJRP50497/2021	EPI_ISL_3049016	South America	Brazil	Sao Paulo	Sao Jose do Rio Preto	Gamma	2021-06-21	Laboratorio de Pesquisa em Virologia, FAMERP, SJRP	Sequence obtained in this study
hCoV-19/Brazil/SP-SJRP50498/2021	EPI_ISL_3049017	South America	Brazil	Sao Paulo	Sao Jose do Rio Preto	Gamma	2021-06-21	Laboratorio de Pesquisa em Virologia, FAMERP, SJRP	Sequence obtained in this study
hCoV-19/Brazil/SP-SJRP50499/2021	EPI_ISL_3049018	South America	Brazil	Sao Paulo	Sao Jose do Rio Preto	Gamma	2021-06-21	Laboratorio de Pesquisa em Virologia, FAMERP, SJRP	Sequence obtained in this study
hCoV-19/Brazil/SP-SJRP50500/2021	EPI_ISL_3049019	South America	Brazil	Sao Paulo	Sao Jose do Rio Preto	Gamma	2021-06-21	Laboratorio de Pesquisa em Virologia, FAMERP, SJRP	Sequence obtained in this study
hCoV-19/Brazil/SP-SJRP50501/2021	EPI_ISL_3049020	South America	Brazil	Sao Paulo	Sao Jose do Rio Preto	Gamma	2021-06-21	Laboratorio de Pesquisa em Virologia, FAMERP, SJRP	Sequence obtained in this study
hCoV-19/Brazil/SP-SJRP50620/2021	EPI_ISL_3049023	South America	Brazil	Sao Paulo	Sao Jose do Rio Preto	Gamma	2021-06-29	Laboratorio de Pesquisa em Virologia, FAMERP, SJRP	Sequence obtained in this study
hCoV-19/Brazil/SP-SJRP50621/2021	EPI_ISL_3049024	South America	Brazil	Sao Paulo	Sao Jose do Rio Preto	Gamma	2021-06-29	Laboratorio de Pesquisa em Virologia, FAMERP, SJRP	Sequence obtained in this study
hCoV-19/Brazil/SP-SJRP50622/2021	EPI_ISL_3049025	South America	Brazil	Sao Paulo	Sao Jose do Rio Preto	Gamma	2021-06-29	Laboratorio de Pesquisa em Virologia, FAMERP, SJRP	Sequence obtained in this study
hCoV-19/Brazil/SP-SJRP50623/2021	EPI_ISL_3049026	South America	Brazil	Sao Paulo	Sao Jose do Rio Preto	P.1.1/Gamma	2021-06-29	Laboratorio de Pesquisa em Virologia, FAMERP, SJRP	Sequence obtained in this study
hCoV-19/Brazil/SP-SJRP50624/2021	EPI_ISL_3049027	South America	Brazil	Sao Paulo	Sao Jose do Rio Preto	Gamma	2021-06-29	Laboratorio de Pesquisa em Virologia, FAMERP, SJRP	Sequence obtained in this study
hCoV-19/Brazil/SP-SJRP50625/2021	EPI_ISL_3049028	South America	Brazil	Sao Paulo	Sao Jose do Rio Preto	Gamma	2021-06-29	Laboratorio de Pesquisa em Virologia, FAMERP, SJRP	Sequence obtained in this study
hCoV-19/Brazil/SP-SJRP50628/2021	EPI_ISL_3055532	South America	Brazil	Sao Paulo	Sao Jose do Rio Preto	Gamma	2021-06-29	Laboratorio de Pesquisa em Virologia, FAMERP, SJRP	Sequence obtained in this study
hCoV-19/Brazil/SP-SJRP50632/2021	EPI_ISL_3055533	South America	Brazil	Sao Paulo	Sao Jose do Rio Preto	Gamma	2021-06-29	Laboratorio de Pesquisa em Virologia, FAMERP, SJRP	Sequence obtained in this study
hCoV-19/Brazil/SP-SJRP50633/2021	EPI_ISL_3049030	South America	Brazil	Sao Paulo	Sao Jose do Rio Preto	Gamma	2021-06-29	Laboratorio de Pesquisa em Virologia, FAMERP, SJRP	Sequence obtained in this study
hCoV-19/Brazil/SP-L101-CD4069/2020	EPI_ISL_2344382	South America	Brazil	Sao Paulo	Sao Jose do Rio Preto	B.1.1.28	2020-11-11	Instituto Butantan	−
hCoV-19/Brazil/SP-L101-CD4068/2020	EPI_ISL_2344321	South America	Brazil	Sao Paulo	Sao Jose do Rio Preto	Zeta	2020-11-16	Instituto Butantan	−
hCoV-19/Brazil/SP-L101-CD4064/2020	EPI_ISL_2344289	South America	Brazil	Sao Paulo	Sao Jose do Rio Preto	Zeta	2020-11-27	Instituto Butantan	−
hCoV-19/Brazil/SP-L116-CD7017/2021	EPI_ISL_2344449	South America	Brazil	Sao Paulo	Sao Jose do Rio Preto	Zeta	2021-01-25	Instituto Butantan	−
hCoV-19/Brazil/SP-1895/2021	EPI_ISL_1303521	South America	Brazil	Sao Paulo	Sao Jose do Rio Preto	B.1	2021-02-12	IAL Regional de Sao Jose do Rio Preto	−
hCoV-19/Brazil/SP-1906/2021	EPI_ISL_1303529	South America	Brazil	Sao Paulo	Sao Jose do Rio Preto	Gamma	2021-02-12	IAL Regional de Sao Jose do Rio Preto	−
hCoV-19/Brazil/SP-2391/2021	EPI_ISL_2003112	South America	Brazil	Sao Paulo	Sao Jose do Rio Preto	Gamma	2021-03-11	CS de Paulo de Faria	−
hCoV-19/Brazil/SP-2390/2021	EPI_ISL_1821209	South America	Brazil	Sao Paulo	Sao Jose do Rio Preto	Gamma	2021-03-19	CS de Paulo de Faria	−
hCoV-19/Brazil/SP-3017/2021	EPI_ISL_2958834	South America	Brazil	Sao Paulo	Sao Jose do Rio Preto	Gamma	2021-04-20	Instituto Adolfo Lutz - Regional de Sao Jose do Rio Preto	−
hCoV-19/Brazil/SP-2762/2021	EPI_ISL_2614565	South America	Brazil	Sao Paulo	Sao Jose do Rio Preto	Gamma	2021-04-23	Instituto Adolfo Lutz - Regional de Sao Jose do Rio Preto	−
hCoV-19/Brazil/SP-3020/2021	EPI_ISL_2958836	South America	Brazil	Sao Paulo	Sao Jose do Rio Preto	Gamma	2021-04-28	Instituto Adolfo Lutz - Regional de Sao Jose do Rio Preto	−
hCoV-19/Brazil/SP-3021/2021	EPI_ISL_2958837	South America	Brazil	Sao Paulo	Sao Jose do Rio Preto	Gamma	2021-04-29	Instituto Adolfo Lutz - Regional de Sao Jose do Rio Preto	−
