# Supplementary material for: Impact of SARS-CoV-2 Gamma lineage introduction and COVID-19 vaccination on the epidemiological landscape of a Brazilian city
Source: Commun Med (Lond). 2022 Apr 13;2:41. doi: 10.1038/s43856-022-00108-5 (PMC9053258; doi:10.1038/s43856-022-00108-5)
Supplement: Supplementary file 6 — Supplementary Data 5 [file 43856_2022_108_MOESM6_ESM.xlsx]

## Sheet: Planilha1
Supplementary Data 5. Prevalence of SARS-CoV-2 variants detected in the Regional Health Department XV (RHD XV), from October 2020 to June 2021 by our genomic surveillance.
Lineage	Months
	Oct/Nov/Dec 2020	Jan/Feb 2021	Mar/Apr 2021	May/Jun 2021
B.1.1.28	12 (34.3%)	14 (24.5%)	1 (0.9%)	0
N.9	11 (31.4%)	3 (5.2%)	0	0
Zeta	4 (11.4%)	33 (57.9%)	0	0
Gamma	0	3 (5.2%)	109 (93.9%)	93 (95.9%)
Alpha	0	0	3 (2.6%)	1 (1.0%)
Others (B.1.1, B.1.2, B.1.1.332, B.1.1.393, B.1.1.33, P.1.1/Gamma, P.1.2/Gamma, P.1.7/Gamma)	8 (22.8%)	4 (7%)	3 (2.6%)	3 (3.1%)
