# Supplementary material for: Impact of SARS-CoV-2 Gamma lineage introduction and COVID-19 vaccination on the epidemiological landscape of a Brazilian city
Source: Commun Med (Lond). 2022 Apr 13;2:41. doi: 10.1038/s43856-022-00108-5 (PMC9053258; doi:10.1038/s43856-022-00108-5)
Supplement: Supplementary file 7 — Supplementary Data 6 [file 43856_2022_108_MOESM7_ESM.xlsx]

## Sheet: Planilha1
Supplementary Data 6. Maximum-Likelihood dataset based on SARS-CoV-2 whole genome sequences from São José do Rio Preto and all Brazilian regions.
Sequence ID	GISAID access number	Continent	Country	State	Municipality	Lineage	Collect date
hCoV-19/Wuhan/WIV04/2019	EPI_ISL_402124	Asia	China	Hubei	Wuhan	B	2019-12-30
hCoV-19/Brazil/BA-LACEN-115/2020	EPI_ISL_1583643	South America	Brazil	Bahia	−	B.1.1.28	2020-06-03
hCoV-19/Brazil/BA-LACEN-114/2020	EPI_ISL_1583642	South America	Brazil	Bahia	−	B.1.1.28	2020-06-15
hCoV-19/Brazil/BA-LACEN-120/2020	EPI_ISL_1583648	South America	Brazil	Bahia	−	B.1.1.28	2020-06-17
hCoV-19/Brazil/RS-LMM11934/2020	EPI_ISL_2229841	South America	Brazil	Rio Grande do Sul	−	B.1.1.33	2020-06-22
hCoV-19/Brazil/GO-HLAGYN-826071_R1/2020	EPI_ISL_2497433	South America	Brazil	Goias	Aparecida de Goiania	B.1.1.33	2020-06-26
hCoV-19/Brazil/BA-LACEN-164/2020	EPI_ISL_1583703	South America	Brazil	Bahia	−	Zeta	2020-06-26
hCoV-19/Brazil/RN-FIOCRUZ-34090/2020	EPI_ISL_2466181	South America	Brazil	Rio Grande do Norte	Parnamirim	B.1.1.33	2020-07-02
hCoV-19/Brazil/BA-FIOCRUZ-21782/2020	EPI_ISL_2491757	South America	Brazil	Bahia	Salvador	B.1.1.28	2020-07-20
hCoV-19/Brazil/RS-00310HM_LMM52636/2020	EPI_ISL_1799499	South America	Brazil	Rio Grande do Sul	−	B.1.1.28	2020-07-28
hCoV-19/Brazil/MG-FIOCRUZ-34163/2020	EPI_ISL_2557343	South America	Brazil	Minas Gerais	Diamantina	B.1.1.33	2020-08-04
hCoV-19/Brazil/GO-HLAGYN-977307_R1/2020	EPI_ISL_2497435	South America	Brazil	Goias	Aparecida de Goiania	B.1.1.33	2020-08-06
hCoV-19/Brazil/RS-00617HM_LMM52648/2020	EPI_ISL_1799505	South America	Brazil	Rio Grande do Sul	−	B.1.1.28	2020-08-10
hCoV-19/Brazil/GO-HLAGYN-1013302_R1/2021	EPI_ISL_2188000	South America	Brazil	Goias	Aparecida de Goiania	B.1.1.33	2020-08-14
hCoV-19/Brazil/GO-HLAGYN-1040658_R1/2020	EPI_ISL_2348593	South America	Brazil	Goias	Goiania	B.1.1.28	2020-08-20
hCoV-19/Brazil/BA-FIOCRUZ-33253/2020	EPI_ISL_2491723	South America	Brazil	Bahia	Salvador	B.1.1.28	2020-09-01
hCoV-19/Brazil/RN-FIOCRUZ-34106/2020	EPI_ISL_2466171	South America	Brazil	Rio Grande do Norte	Săo Joăo do Sabugi	B.1.1.33	2020-09-01
hCoV-19/Brazil/RN-FIOCRUZ-34109/2020	EPI_ISL_2466170	South America	Brazil	Rio Grande do Norte	Natal	B.1.1.33	2020-09-01
hCoV-19/Brazil/MG-FIOCRUZ-34166/2020	EPI_ISL_2557355	South America	Brazil	Minas Gerais	Jordania	B.1.1.33	2020-09-01
hCoV-19/Brazil/PR-L93-CD3063/2020	EPI_ISL_2344455	South America	Brazil	Parana	Curitiba	B.1.1.33	2020-09-15
hCoV-19/Brazil/PR-L110-CD3060/2020	EPI_ISL_2344450	South America	Brazil	Parana	Curitiba	B.1.1.28	2020-09-17
hCoV-19/Brazil/GO-HLAGYN-1152182/2020	EPI_ISL_2348616	South America	Brazil	Goias	Goiania	B.1.1.33	2020-09-18
hCoV-19/Brazil/RJ-FIOCRUZ-16954/2020	EPI_ISL_2443595	South America	Brazil	Rio de Janeiro	Rio de Janeiro	B.1.1.28	2020-09-24
hCoV-19/Brazil/BA-FIOCRUZ-22286/2020	EPI_ISL_2491722	South America	Brazil	Bahia	Porto Seguro	B.1.1.28	2020-09-28
hCoV-19/Brazil/MG-FIOCRUZ-34164/2020	EPI_ISL_2557342	South America	Brazil	Minas Gerais	Conceicao do Mato Dentro	B.1.1.28	2020-09-30
hCoV-19/Brazil/SP-SJRP33873/2020	EPI_ISL_3048947	South America	Brazil	Sao Paulo	Sao Jose do Rio Preto	B.1.1.33	2020-10-03
hCoV-19/Brazil/SP-SJRP34332/2020	EPI_ISL_3048948	South America	Brazil	Sao Paulo	Sao Jose do Rio Preto	B.1.1.28	2020-10-05
hCoV-19/Brazil/SP-SJRP35681/2020	EPI_ISL_3048949	South America	Brazil	Sao Paulo	Sao Jose do Rio Preto	B.1.1.28	2020-10-09
hCoV-19/Brazil/SP-SJRP35937/2020	EPI_ISL_3048950	South America	Brazil	Sao Paulo	Sao Jose do Rio Preto	B.1.1.28	2020-10-10
hCoV-19/Brazil/PI-BA1200-584437/2020	EPI_ISL_2241601	South America	Brazil	Piaui	Teresina	N.9	2020-10-12
hCoV-19/Brazil/MG-PA278/2021	EPI_ISL_2551528	South America	Brazil	Minas Gerais	Belo Horizonte	B.1.1.28	2020-10-13
hCoV-19/Brazil/RJ-FIOCRUZ-19752/2020	EPI_ISL_2557401	South America	Brazil	Rio de Janeiro	Rio de Janeiro	N.9	2020-10-15
hCoV-19/Brazil/SP-SJRP38122/2020	EPI_ISL_3048951	South America	Brazil	Sao Paulo	Sao Jose do Rio Preto	N.9	2020-10-17
hCoV-19/Brazil/SP-SJRP38125/2020	EPI_ISL_3048952	South America	Brazil	Sao Paulo	Sao Jose do Rio Preto	B.1.1.28	2020-10-17
hCoV-19/Brazil/RJ-FIOCRUZ-19671/2020	EPI_ISL_2557400	South America	Brazil	Rio de Janeiro	Rio de Janeiro	B.1.1.28	2020-10-17
hCoV-19/Brazil/GO-HLAGYN-1223842/2020	EPI_ISL_2017457	South America	Brazil	Goias	Aparecida de Goiania	B.1.1.28	2020-10-19
hCoV-19/Brazil/MG-FIOCRUZ-34178/2020	EPI_ISL_2557357	South America	Brazil	Minas Gerais	Piracema	B.1.1.33	2020-10-20
hCoV-19/Brazil/RJ-FIOCRUZ-19942/2020	EPI_ISL_2557402	South America	Brazil	Rio de Janeiro	Rio de Janeiro	B.1.1.33	2020-10-20
hCoV-19/Brazil/DF-L110-CD3016/2020	EPI_ISL_2344441	South America	Brazil	Distrito Federal	Brasilia	Zeta	2020-10-20
hCoV-19/Brazil/SP-SJRP39575/2020	EPI_ISL_3048953	South America	Brazil	Sao Paulo	Sao Jose do Rio Preto	B.1.1.33	2020-10-22
hCoV-19/Brazil/RS-25734CVL/2020	EPI_ISL_1469722	South America	Brazil	Rio Grande do Sul	Igrejinha	B.1.1.28	2020-10-24
hCoV-19/Brazil/RJ-FIOCRUZ-21141/2020	EPI_ISL_2443602	South America	Brazil	Rio de Janeiro	Rio de Janeiro	B.1.1.33	2020-10-26
hCoV-19/Brazil/RJ-FIOCRUZ-21145/2020	EPI_ISL_2443603	South America	Brazil	Rio de Janeiro	Rio de Janeiro	B.1.1.33	2020-10-26
hCoV-19/Brazil/RJ-FIOCRUZ-21149/2020	EPI_ISL_2443604	South America	Brazil	Rio de Janeiro	Rio de Janeiro	B.1.1.33	2020-10-26
hCoV-19/Brazil/RS-26493CVL/2020	EPI_ISL_1469721	South America	Brazil	Rio Grande do Sul	Porto Alegre	B.1.1.28	2020-10-28
hCoV-19/Brazil/MG-FIOCRUZ-34179/2020	EPI_ISL_2557353	South America	Brazil	Minas Gerais	Itauna	B.1.1.28	2020-10-29
hCoV-19/Brazil/MG-FIOCRUZ-34181/2020	EPI_ISL_2557358	South America	Brazil	Minas Gerais	Santo Antonio do Monte	B.1.1.28	2020-10-31
hCoV-19/Brazil/RN-FIOCRUZ-34137/2020	EPI_ISL_2466151	South America	Brazil	Rio Grande do Norte	Santa Cruz	N.9	2020-11-01
hCoV-19/Brazil/SP-SJRP43950/2020	EPI_ISL_2008942	South America	Brazil	Sao Paulo	Sao Jose do Rio Preto	Zeta	2020-11-09
hCoV-19/Brazil/SP-SJRP43952/2020	EPI_ISL_2008943	South America	Brazil	Sao Paulo	Sao Jose do Rio Preto	B.1.1.33	2020-11-09
hCoV-19/Brazil/SP-SJRP43914/2020	EPI_ISL_2107299	South America	Brazil	Sao Paulo	Sao Jose do Rio Preto	N.9	2020-11-09
hCoV-19/Brazil/SP-SJRP43955/2020	EPI_ISL_2544877	South America	Brazil	Sao Paulo	Sao Jose do Rio Preto	N.9	2020-11-09
hCoV-19/Brazil/RJ-FIOCRUZ-22875/2020	EPI_ISL_2443633	South America	Brazil	Rio de Janeiro	Rio de Janeiro	Zeta	2020-11-09
hCoV-19/Brazil/SP-L115-CD6996/2020	EPI_ISL_2344427	South America	Brazil	Sao Paulo	Campinas	Zeta	2020-11-10
hCoV-19/Brazil/RJ-FIOCRUZ-23375/2020	EPI_ISL_2443635	South America	Brazil	Rio de Janeiro	Rio de Janeiro	B.1.1.28	2020-11-11
hCoV-19/Brazil/RJ-FIOCRUZ-23381/2020	EPI_ISL_2443636	South America	Brazil	Rio de Janeiro	Rio de Janeiro	B.1.1.28	2020-11-11
hCoV-19/Brazil/SP-L101-CD4069/2020	EPI_ISL_2344382	South America	Brazil	Sao Paulo	Sao Jose do Rio Preto	B.1.1.28	2020-11-11
hCoV-19/Brazil/SP-L111-CD4077/2020	EPI_ISL_2344443	South America	Brazil	Sao Paulo	Sao Caetano do Sul	N.9	2020-11-11
hCoV-19/Brazil/RN-BA1200-240103234/2020	EPI_ISL_2241553	South America	Brazil	Rio Grande do Norte	Pau dos Ferros	B.1.1.33	2020-11-12
hCoV-19/Brazil/MG-L93-CD3044/2020	EPI_ISL_2344447	South America	Brazil	Minas Gerais	Belo Horizonte	Zeta	2020-11-13
hCoV-19/Brazil/SP-SJRP45970/2020	EPI_ISL_2544879	South America	Brazil	Sao Paulo	Sao Jose do Rio Preto	B.1.1.28	2020-11-16
hCoV-19/Brazil/SP-SJRP45974/2020	EPI_ISL_2544880	South America	Brazil	Sao Paulo	Sao Jose do Rio Preto	B.1.1.28	2020-11-16
hCoV-19/Brazil/SP-L101-CD4068/2020	EPI_ISL_2344321	South America	Brazil	Sao Paulo	Sao Jose do Rio Preto	Zeta	2020-11-16
hCoV-19/Brazil/SP-IB_103268/2021	EPI_ISL_2346082	South America	Brazil	Sao Paulo	−	Zeta	2020-11-17
hCoV-19/Brazil/PR-L119-CD7785/2020	EPI_ISL_2344456	South America	Brazil	Parana	Curitiba	Zeta	2020-11-19
hCoV-19/Brazil/RJ-FIOCRUZ-25304/2020	EPI_ISL_2443663	South America	Brazil	Rio de Janeiro	Rio de Janeiro	Zeta	2020-11-19
hCoV-19/Brazil/RJ-FIOCRUZ-25305/2020	EPI_ISL_2443664	South America	Brazil	Rio de Janeiro	Rio de Janeiro	Zeta	2020-11-19
hCoV-19/Brazil/SP-SJRP47572/2020	EPI_ISL_2544882	South America	Brazil	Sao Paulo	Sao Jose do Rio Preto	N.9	2020-11-20
hCoV-19/Brazil/SP-SJRP47579/2020	EPI_ISL_2544883	South America	Brazil	Sao Paulo	Sao Jose do Rio Preto	Zeta	2020-11-20
hCoV-19/Brazil/SP-SJRP47585/2020	EPI_ISL_2544884	South America	Brazil	Sao Paulo	Sao Jose do Rio Preto	N.9	2020-11-20
hCoV-19/Brazil/SP-SJRP47594/2020	EPI_ISL_2544885	South America	Brazil	Sao Paulo	Sao Jose do Rio Preto	N.9	2020-11-20
hCoV-19/Brazil/SP-SJRP47605/2020	EPI_ISL_2544886	South America	Brazil	Sao Paulo	Sao Jose do Rio Preto	Zeta	2020-11-20
hCoV-19/Brazil/SP-SJRP47622/2020	EPI_ISL_2544887	South America	Brazil	Sao Paulo	Sao Jose do Rio Preto	B.1.1.33	2020-11-20
hCoV-19/Brazil/SP-SJRP47624/2020	EPI_ISL_2544888	South America	Brazil	Sao Paulo	Sao Jose do Rio Preto	N.9	2020-11-20
hCoV-19/Brazil/SP-SJRP47957/2020	EPI_ISL_2544889	South America	Brazil	Sao Paulo	Onda Verde	B.1.1.28	2020-11-21
hCoV-19/Brazil/SP-SJRP47963/2020	EPI_ISL_2544890	South America	Brazil	Sao Paulo	Sao Jose do Rio Preto	N.9	2020-11-21
hCoV-19/Brazil/SP-SJRP47970/2020	EPI_ISL_2544891	South America	Brazil	Sao Paulo	Mirassol	B.1.1.28	2020-11-21
hCoV-19/Brazil/SP-SJRP47988/2020	EPI_ISL_2544892	South America	Brazil	Sao Paulo	Sao Jose do Rio Preto	N.9	2020-11-21
hCoV-19/Brazil/MG-FUNED-735-20US/2020	EPI_ISL_2293017	South America	Brazil	Minas Gerais	Alfenas	Zeta	2020-11-21
hCoV-19/Brazil/SP-SJRP48890/2020	EPI_ISL_2107300	South America	Brazil	Sao Paulo	Sao Jose do Rio Preto	B.1.1.28	2020-11-24
hCoV-19/Brazil/SP-SJRP48851/2020	EPI_ISL_2544894	South America	Brazil	Sao Paulo	Monte Aprazivel	B.1.1.28	2020-11-24
hCoV-19/Brazil/SP-SJRP48857/2020	EPI_ISL_2544895	South America	Brazil	Sao Paulo	Sao Jose do Rio Preto	B.1.1.28	2020-11-24
hCoV-19/Brazil/SP-SJRP48886/2020	EPI_ISL_2544897	South America	Brazil	Sao Paulo	Sao Jose do Rio Preto	N.9	2020-11-24
hCoV-19/Brazil/SP-SJRP48902/2020	EPI_ISL_2544898	South America	Brazil	Sao Paulo	Sao Jose do Rio Preto	Zeta	2020-11-24
hCoV-19/Brazil/AM-FIOCRUZ-20842781AF/2020	EPI_ISL_1068140	South America	Brazil	Amazonas	Manaus	N.9	2020-11-27
hCoV-19/Brazil/PB-BA1200-250036191/2020	EPI_ISL_2241561	South America	Brazil	Paraiba	Santa Rita	N.9	2020-11-27
hCoV-19/Brazil/SP-L101-CD4064/2020	EPI_ISL_2344289	South America	Brazil	Sao Paulo	Sao Jose do Rio Preto	Zeta	2020-11-27
hCoV-19/Brazil/ES-FUNED-320182024/2020	EPI_ISL_2249343	South America	Brazil	Espirito Santo	Aracruz	B.1.1.33	2020-11-29
hCoV-19/Brazil/PR-L119-CD7777/2020	EPI_ISL_2344451	South America	Brazil	Parana	Curitiba	B.1.1.28	2020-12-01
hCoV-19/Brazil/SP-2676/2020	EPI_ISL_2003153	South America	Brazil	Sao Paulo	Osasco	N.9	2020-12-01
hCoV-19/Brazil/RS-L100-CD4028/2020	EPI_ISL_2344461	South America	Brazil	Rio Grande do Sul	Porto Alegre	Zeta	2020-12-01
hCoV-19/Brazil/PB-BA1200-250040955/2020	EPI_ISL_2241517	South America	Brazil	Paraiba	Joăo Pessoa	B.1.1.33	2020-12-02
hCoV-19/Brazil/SP-2677/2020	EPI_ISL_2003154	South America	Brazil	Sao Paulo	Aracatuba	Zeta	2020-12-02
hCoV-19/Brazil/RJ-FIOCRUZ-27633/2020	EPI_ISL_2557408	South America	Brazil	Rio de Janeiro	Rio de Janeiro	B.1.1.33	2020-12-03
hCoV-19/Brazil/SP-L110-CD4006/2020	EPI_ISL_2344439	South America	Brazil	Sao Paulo	Sao Paulo	B.1.1.28	2020-12-04
hCoV-19/Brazil/SP-2680/2020	EPI_ISL_2003156	South America	Brazil	Sao Paulo	Guarulhos	B.1.1.28	2020-12-04
hCoV-19/Brazil/PR-L124-CD7521/2020	EPI_ISL_2344440	South America	Brazil	Parana	Curitiba	Zeta	2020-12-04
hCoV-19/Brazil/AM-FIOCRUZ-20842882CA/2020	EPI_ISL_833137	South America	Brazil	Amazonas	Manaus	Gamma	2020-12-04
hCoV-19/Brazil/SP-2678/2020	EPI_ISL_2003155	South America	Brazil	Sao Paulo	Sao Paulo	N.9	2020-12-07
hCoV-19/Brazil/AL-BA1200-270016757/2020	EPI_ISL_2308448	South America	Brazil	Alagoas	Maceio	Zeta	2020-12-07
hCoV-19/Brazil/AL-BA1200-270016525/2020	EPI_ISL_2308459	South America	Brazil	Alagoas	Murici	Zeta	2020-12-07
hCoV-19/Brazil/PA-IEC-177044/2020	EPI_ISL_918524	South America	Brazil	Para	−	N.9	2020-12-09
hCoV-19/Brazil/PA-IEC-177045/2020	EPI_ISL_918525	South America	Brazil	Para	−	N.9	2020-12-09
hCoV-19/Brazil/MG-L110-CD4024/2020	EPI_ISL_2344452	South America	Brazil	Minas Gerais	Belo Horizonte	Zeta	2020-12-10
hCoV-19/Brazil/RS-L101-CD4033/2020	EPI_ISL_2344460	South America	Brazil	Rio Grande do Sul	Porto Alegre	Zeta	2020-12-10
hCoV-19/Brazil/AM-L70-CD1718/2020	EPI_ISL_804819	South America	Brazil	Amazonas	−	Gamma	2020-12-16
hCoV-19/Brazil/AM-L70-CD1716/2020	EPI_ISL_804815	South America	Brazil	Amazonas	−	Gamma	2020-12-16
hCoV-19/Brazil/AM-987/2020	EPI_ISL_833167	South America	Brazil	Amazonas	−	Gamma	2020-12-16
hCoV-19/Brazil/MG-LBI51/2020	EPI_ISL_1494960	South America	Brazil	Minas Gerais	Belo Horizonte	Zeta	2020-12-17
hCoV-19/Brazil/AM-L70-CD1722/2020	EPI_ISL_804823	South America	Brazil	Amazonas	−	Gamma	2020-12-17
hCoV-19/Brazil/AM-L70-CD1721/2020	EPI_ISL_804824	South America	Brazil	Amazonas	−	Gamma	2020-12-17
hCoV-19/Brazil/AM-L70-CD1723/2020	EPI_ISL_804832	South America	Brazil	Amazonas	−	Gamma	2020-12-17
hCoV-19/Brazil/AM-991/2020	EPI_ISL_833171	South America	Brazil	Amazonas	−	Gamma	2020-12-17
hCoV-19/Brazil/AM-992/2020	EPI_ISL_833172	South America	Brazil	Amazonas	−	Gamma	2020-12-17
hCoV-19/Brazil/AM-L70-CD1727/2020	EPI_ISL_804835	South America	Brazil	Amazonas	−	Gamma	2020-12-18
hCoV-19/Brazil/AM-993/2020	EPI_ISL_833173	South America	Brazil	Amazonas	−	Gamma	2020-12-18
hCoV-19/Brazil/PB-BA1200-250056178/2020	EPI_ISL_2241526	South America	Brazil	Paraiba	Joăo Pessoa	N.9	2020-12-21
hCoV-19/Brazil/AM-L70-CD1737/2020	EPI_ISL_804814	South America	Brazil	Amazonas	−	Gamma	2020-12-21
hCoV-19/Brazil/AM-L70-CD1739/2020	EPI_ISL_804820	South America	Brazil	Amazonas	−	Gamma	2020-12-21
hCoV-19/Brazil/AM-L70-CD1733/2020	EPI_ISL_804821	South America	Brazil	Amazonas	−	Gamma	2020-12-21
hCoV-19/Brazil/AM-L71-CD1740/2020	EPI_ISL_804843	South America	Brazil	Amazonas	−	Gamma	2020-12-21
hCoV-19/Brazil/AM-FIOCRUZ-20843201ML/2020	EPI_ISL_833138	South America	Brazil	Amazonas	Manaus	Gamma	2020-12-21
hCoV-19/Brazil/PB-FIOCRUZ-33386/2020	EPI_ISL_1181416	South America	Brazil	Paraiba	Joao Pessoa	N.9	2020-12-22
hCoV-19/Brazil/AM-FIOCRUZ-20895864ER/2020	EPI_ISL_1068255	South America	Brazil	Amazonas	Manaus	N.9	2020-12-22
hCoV-19/Brazil/AM-L71-CD1743/2020	EPI_ISL_804833	South America	Brazil	Amazonas	−	Gamma	2020-12-22
hCoV-19/Brazil/AM-FIOCRUZ-20843228ZC/2020	EPI_ISL_833139	South America	Brazil	Amazonas	Manaus	Gamma	2020-12-22
hCoV-19/Brazil/AM-994/2020	EPI_ISL_833174	South America	Brazil	Amazonas	−	Gamma	2020-12-22
hCoV-19/Brazil/BA-LACEN-136/2020	EPI_ISL_1583664	South America	Brazil	Bahia	−	N.9	2020-12-23
hCoV-19/Brazil/AM-FIOCRUZ-34077-1P/2020	EPI_ISL_2466265	South America	Brazil	Amazonas	Manaus	Gamma	2020-12-23
hCoV-19/Brazil/CE-IEC1200-177344/2020	EPI_ISL_2298745	South America	Brazil	Ceara	Fortaleza	Zeta	2020-12-23
hCoV-19/Brazil/AM-FIOCRUZ-20843269RC/2020	EPI_ISL_833140	South America	Brazil	Amazonas	Manaus	Gamma	2020-12-23
hCoV-19/Brazil/AM-989/2020	EPI_ISL_833169	South America	Brazil	Amazonas	−	Gamma	2020-12-23
hCoV-19/Brazil/AM-990/2020	EPI_ISL_833170	South America	Brazil	Amazonas	−	Gamma	2020-12-23
hCoV-19/Brazil/RJ-FUNED-330184325/2020	EPI_ISL_2249419	South America	Brazil	Rio de Janeiro	Petropolis	B.1.1.33	2020-12-25
hCoV-19/Brazil/AM-IEC1200-178767/2020	EPI_ISL_2298869	South America	Brazil	Amazonas	Manaus	B.1.1.33	2020-12-25
hCoV-19/Brazil/SP-2688/2020	EPI_ISL_2003161	South America	Brazil	Sao Paulo	Sao Paulo	N.9	2020-12-25
hCoV-19/Brazil/SP-2687/2020	EPI_ISL_2003160	South America	Brazil	Sao Paulo	Guararema	B.1.1.28	2020-12-27
hCoV-19/Brazil/MA-FIOCRUZ-33866/2020	EPI_ISL_1465278	South America	Brazil	Maranhao	Timon	N.9	2020-12-28
hCoV-19/Brazil/AM-FIOCRUZ-20143103JT/2020	EPI_ISL_833136	South America	Brazil	Amazonas	Manaus	Gamma	2020-12-29
hCoV-19/Brazil/AM-FIOCRUZ-20143138FN-R2/2020	EPI_ISL_811149	South America	Brazil	Amazonas	Manaus	Gamma	2020-12-30
hCoV-19/Brazil/SP-SJRPRE02/2020	EPI_ISL_2008937	South America	Brazil	Sao Paulo	Sao Jose do Rio Preto	B.1.1.28	2020-12-31
hCoV-19/Brazil/RN-FIOCRUZ-24813/2021	EPI_ISL_2466229	South America	Brazil	Rio Grande do Norte	Jardim do Seridó	B.1.1.28	2021-01-01
hCoV-19/Brazil/SP-2313/2021	EPI_ISL_1628346	South America	Brazil	Sao Paulo	Pirassununga	B.1.1.28	2021-01-01
hCoV-19/Brazil/MA-FIOCRUZ-11504/2021	EPI_ISL_1465277	South America	Brazil	Maranhao	Rosario	N.9	2021-01-01
hCoV-19/Brazil/RN-FIOCRUZ-24819/2021	EPI_ISL_2466227	South America	Brazil	Rio Grande do Norte	Natal	Zeta	2021-01-01
hCoV-19/Brazil/RN-FIOCRUZ-24814/2021	EPI_ISL_2466228	South America	Brazil	Rio Grande do Norte	Açu	Zeta	2021-01-01
hCoV-19/Brazil/AL-BA1200-270025920/2021	EPI_ISL_2308449	South America	Brazil	Alagoas	Maceio	Zeta	2021-01-02
hCoV-19/Brazil/MA-IEC-177766/2021	EPI_ISL_2488773	South America	Brazil	Maranhao	−	B.1.1.28	2021-01-04
hCoV-19/Brazil/AL-BA1200-270026085/2021	EPI_ISL_2308461	South America	Brazil	Alagoas	Maceio	Zeta	2021-01-04
hCoV-19/Brazil/MA-IEC-177465/2021	EPI_ISL_2488771	South America	Brazil	Maranhao	−	Zeta	2021-01-04
hCoV-19/Brazil/PE-IEC-178256/2021	EPI_ISL_2488778	South America	Brazil	Pernambuco	−	Zeta	2021-01-04
hCoV-19/Brazil/SP-999/2021	EPI_ISL_875688	South America	Brazil	Sao Paulo	Sao Paulo	Gamma	2021-01-04
hCoV-19/Brazil/SP-2311/2021	EPI_ISL_1626009	South America	Brazil	Sao Paulo	Pirassununga	N.9	2021-01-05
hCoV-19/Brazil/BA-FIOCRUZ-4742/2021	EPI_ISL_2491772	South America	Brazil	Bahia	Salvador	Zeta	2021-01-05
hCoV-19/Brazil/CE-IEC1200-177130/2021	EPI_ISL_2298739	South America	Brazil	Ceara	Fortaleza	B.1.1.33	2021-01-07
hCoV-19/Brazil/SP-IB_103240/2021	EPI_ISL_2346057	South America	Brazil	Sao Paulo	−	Zeta	2021-01-07
hCoV-19/Brazil/CE-IEC1200-177132/2021	EPI_ISL_2298743	South America	Brazil	Ceara	Fortaleza	Zeta	2021-01-08
hCoV-19/Brazil/PA-IEC-177366/2021	EPI_ISL_904121	South America	Brazil	Para	−	Gamma	2021-01-08
hCoV-19/Brazil/PA-IEC-177365/2021	EPI_ISL_904120	South America	Brazil	Para	−	Gamma	2021-01-10
hCoV-19/Brazil/CE-IEC-177133/2021	EPI_ISL_2488770	South America	Brazil	Ceara	−	B.1.1.28	2021-01-11
hCoV-19/Brazil/RN-IEC-177507/2021	EPI_ISL_1164988	South America	Brazil	Rio Grande do Norte	−	N.9	2021-01-11
hCoV-19/Brazil/AP-IEC1200-178442/2021	EPI_ISL_2298790	South America	Brazil	Amapa	Macapa	Zeta	2021-01-11
hCoV-19/Brazil/RO-C2160/2021	EPI_ISL_1493598	South America	Brazil	Rondonia	Porto Velho	Zeta	2021-01-11
hCoV-19/Brazil/SP-IB_103242/2021	EPI_ISL_2346059	South America	Brazil	Sao Paulo	−	Zeta	2021-01-12
hCoV-19/Brazil/SC-FIOCRUZ-1002/2021	EPI_ISL_1181403	South America	Brazil	Santa Catarina	Florianopolis	N.9	2021-01-13
hCoV-19/Brazil/SP-SJRP64/2021	EPI_ISL_2156471	South America	Brazil	Sao Paulo	Guapiacu	B.1.1.28	2021-01-14
hCoV-19/Brazil/SP-SJRP62/2021	EPI_ISL_2544854	South America	Brazil	Sao Paulo	Ibira	Zeta	2021-01-14
hCoV-19/Brazil/RO-C2159/2021	EPI_ISL_1493597	South America	Brazil	Rondonia	Porto Velho	B.1.1.33	2021-01-14
hCoV-19/Brazil/MS-2035/2021	EPI_ISL_1381067	South America	Brazil	Mato Grosso do Sul	Sidrolandia	Alpha	2021-01-14
hCoV-19/Brazil/AM-IEC-177910/2021	EPI_ISL_2488774	South America	Brazil	Amazonas	−	Gamma	2021-01-14
hCoV-19/Brazil/BA-LACEN-166/2021	EPI_ISL_1583708	South America	Brazil	Bahia	−	Zeta	2021-01-14
hCoV-19/Brazil/AP-IEC1200-178443/2021	EPI_ISL_2298791	South America	Brazil	Amapa	Macapa	Zeta	2021-01-14
hCoV-19/Brazil/SP-SJRP67/2021	EPI_ISL_2544855	South America	Brazil	Sao Paulo	Bady Bassitt	Zeta	2021-01-15
hCoV-19/Brazil/MG-LBI43/2021	EPI_ISL_1133276	South America	Brazil	Minas Gerais	Belo Horizonte	Alpha	2021-01-15
hCoV-19/Brazil/SC-FUNED-420364963/2021	EPI_ISL_2292993	South America	Brazil	Santa Catarina	Imbituba	Zeta	2021-01-15
hCoV-19/Brazil/SP-1034/2021	EPI_ISL_906068	South America	Brazil	Sao Paulo	Campinas	Gamma	2021-01-15
hCoV-19/Brazil/AM-1035/2021	EPI_ISL_906069	South America	Brazil	Amazonas	Manaus	Gamma	2021-01-15
hCoV-19/Brazil/SP-1014/2021	EPI_ISL_875689	South America	Brazil	Sao Paulo	Sao Paulo	Gamma	2021-01-15
hCoV-19/Brazil/SP-1029/2021	EPI_ISL_872191	South America	Brazil	Sao Paulo	Sao Paulo	Gamma	2021-01-15
hCoV-19/Brazil/SP-SJRP7/2021	EPI_ISL_1785609	South America	Brazil	Sao Paulo	Ibira	Zeta	2021-01-16
hCoV-19/Brazil/SP-SJRP8/2021	EPI_ISL_1785610	South America	Brazil	Sao Paulo	Sao Jose do Rio Preto	B.1.1.28	2021-01-16
hCoV-19/Brazil/SP-SJRP10/2021	EPI_ISL_1785611	South America	Brazil	Sao Paulo	Sao Jose do Rio Preto	Zeta	2021-01-16
hCoV-19/Brazil/SP-SJRP16/2021	EPI_ISL_1785613	South America	Brazil	Sao Paulo	Sao Jose do Rio Preto	Zeta	2021-01-16
hCoV-19/Brazil/SP-SJRP44/2021	EPI_ISL_1785614	South America	Brazil	Sao Paulo	Sao Jose do Rio Preto	Zeta	2021-01-16
hCoV-19/Brazil/SP-SJRP17/2021	EPI_ISL_2013854	South America	Brazil	Sao Paulo	Sao Jose do Rio Preto	Zeta	2021-01-16
hCoV-19/Brazil/SP-SJRP78850/2021	EPI_ISL_2107304	South America	Brazil	Sao Paulo	Palestina	B.1.1.28	2021-01-16
hCoV-19/Brazil/SP-SJRP11/2021	EPI_ISL_2155088	South America	Brazil	Sao Paulo	Potirendaba	B.1.1.28	2021-01-16
hCoV-19/Brazil/SP-SJRP24/2021	EPI_ISL_2155841	South America	Brazil	Sao Paulo	Orindiuva	Zeta	2021-01-16
hCoV-19/Brazil/SP-SJRP26/2021	EPI_ISL_2156051	South America	Brazil	Sao Paulo	Jose Bonifacio	Zeta	2021-01-16
hCoV-19/Brazil/SP-SJRP33/2021	EPI_ISL_2156096	South America	Brazil	Sao Paulo	Sao Jose do Rio Preto	N.9	2021-01-16
hCoV-19/Brazil/SP-SJRP39/2021	EPI_ISL_2156152	South America	Brazil	Sao Paulo	Sao Jose do Rio Preto	Zeta	2021-01-16
hCoV-19/Brazil/SP-SJRP15MS/2021	EPI_ISL_2543759	South America	Brazil	Sao Paulo	Sao Jose do Rio Preto	Zeta	2021-01-16
hCoV-19/Brazil/SP-SJRP2/2021	EPI_ISL_2544837	South America	Brazil	Sao Paulo	Sao Jose do Rio Preto	B.1.1.33	2021-01-16
hCoV-19/Brazil/SP-SJRP4/2021	EPI_ISL_2544838	South America	Brazil	Sao Paulo	Sao Jose do Rio Preto	B.1.1.28	2021-01-16
hCoV-19/Brazil/SP-SJRP9/2021	EPI_ISL_2544839	South America	Brazil	Sao Paulo	Sao Jose do Rio Preto	Zeta	2021-01-16
hCoV-19/Brazil/SP-SJRP12/2021	EPI_ISL_2544840	South America	Brazil	Sao Paulo	Sao Jose do Rio Preto	Zeta	2021-01-16
hCoV-19/Brazil/SP-SJRP20/2021	EPI_ISL_2544841	South America	Brazil	Sao Paulo	Sao Jose do Rio Preto	N.9	2021-01-16
hCoV-19/Brazil/SP-SJRP27/2021	EPI_ISL_2544843	South America	Brazil	Sao Paulo	Sao Jose do Rio Preto	Zeta	2021-01-16
hCoV-19/Brazil/SP-SJRP28/2021	EPI_ISL_2544844	South America	Brazil	Sao Paulo	Sao Jose do Rio Preto	Zeta	2021-01-16
hCoV-19/Brazil/SP-SJRP29/2021	EPI_ISL_2544845	South America	Brazil	Sao Paulo	Sao Jose do Rio Preto	Zeta	2021-01-16
hCoV-19/Brazil/SP-SJRP34/2021	EPI_ISL_2544846	South America	Brazil	Sao Paulo	Sao Jose do Rio Preto	Zeta	2021-01-16
hCoV-19/Brazil/SP-SJRP35/2021	EPI_ISL_2544847	South America	Brazil	Sao Paulo	Sao Jose do Rio Preto	Zeta	2021-01-16
hCoV-19/Brazil/SP-SJRP36/2021	EPI_ISL_2544848	South America	Brazil	Sao Paulo	Sao Jose do Rio Preto	B.1.1.28	2021-01-16
hCoV-19/Brazil/SP-SJRP37/2021	EPI_ISL_2544849	South America	Brazil	Sao Paulo	Sao Jose do Rio Preto	B.1.1.28	2021-01-16
hCoV-19/Brazil/SP-SJRP38/2021	EPI_ISL_2544850	South America	Brazil	Sao Paulo	Sao Jose do Rio Preto	Zeta	2021-01-16
hCoV-19/Brazil/SP-SJRP41/2021	EPI_ISL_2544851	South America	Brazil	Sao Paulo	Sao Jose do Rio Preto	B.1.1.28	2021-01-16
hCoV-19/Brazil/SP-SJRP42/2021	EPI_ISL_2544852	South America	Brazil	Sao Paulo	Sao Jose do Rio Preto	Zeta	2021-01-16
hCoV-19/Brazil/SP-SJRP40/2021	EPI_ISL_2156261	South America	Brazil	Sao Paulo	Sao Jose do Rio Preto	Zeta	2021-01-16
hCoV-19/Brazil/SP-SJRP137/2021	EPI_ISL_2544856	South America	Brazil	Sao Paulo	Ipigua	B.1.1.28	2021-01-17
hCoV-19/Brazil/SP-SJRP79358/2021	EPI_ISL_2008939	South America	Brazil	Sao Paulo	Palestina	B.1.1.28	2021-01-18
hCoV-19/Brazil/SP-SJRP155/2021	EPI_ISL_2544857	South America	Brazil	Sao Paulo	Balsamo	B.1.1.28	2021-01-18
hCoV-19/Brazil/SP-SJRP156/2021	EPI_ISL_2544858	South America	Brazil	Sao Paulo	Balsamo	B.1.1.28	2021-01-18
hCoV-19/Brazil/BA-LBI38/2021	EPI_ISL_1133277	South America	Brazil	Bahia	Sao Sebastiao do Passe	Alpha	2021-01-18
hCoV-19/Brazil/GO-HLAGYN-1413386/2021	EPI_ISL_2187724	South America	Brazil	Goias	Aparecida de Goiania	N.9	2021-01-18
hCoV-19/Brazil/AM-IEC-178063/2021	EPI_ISL_2488775	South America	Brazil	Amazonas	−	Gamma	2021-01-18
hCoV-19/Brazil/RO-C2164/2021	EPI_ISL_1493596	South America	Brazil	Rondonia	Porto Velho	Zeta	2021-01-18
hCoV-19/Brazil/SP-1030/2021	EPI_ISL_872192	South America	Brazil	Sao Paulo	Sao Paulo	Gamma	2021-01-18
hCoV-19/Brazil/AP-IEC1200-178446/2021	EPI_ISL_2298797	South America	Brazil	Amapa	Macapa	B.1.1.33	2021-01-19
hCoV-19/Brazil/RJ-FIOCRUZ-2698/2021	EPI_ISL_2557385	South America	Brazil	Rio de Janeiro	Rio de Janeiro	Zeta	2021-01-19
hCoV-19/Brazil/AM-1062/2021	EPI_ISL_906071	South America	Brazil	Amazonas	Manaus	Gamma	2021-01-19
hCoV-19/Brazil/AM-1037/2021	EPI_ISL_906077	South America	Brazil	Amazonas	Manaus	Gamma	2021-01-19
hCoV-19/Brazil/AM-1031/2021	EPI_ISL_906075	South America	Brazil	Amazonas	Manaus	Gamma	2021-01-19
hCoV-19/Brazil/SP-2422/2021	EPI_ISL_1821225	South America	Brazil	Sao Paulo	Ourinhos	Zeta	2021-01-20
hCoV-19/Brazil/SC-FUNED-420376062/2021	EPI_ISL_2292994	South America	Brazil	Santa Catarina	Jaragua do Sul	Zeta	2021-01-20
hCoV-19/Brazil/RJ-FIOCRUZ-2624-1P/2021	EPI_ISL_1402430	South America	Brazil	Rio de Janeiro	Rio de Janeiro	Alpha	2021-01-21
hCoV-19/Brazil/MG-LBI41/2021	EPI_ISL_1133278	South America	Brazil	Minas Gerais	Betim	Alpha	2021-01-21
hCoV-19/Brazil/RO-C2163/2021	EPI_ISL_1493595	South America	Brazil	Rondonia	Porto Velho	N.9	2021-01-22
hCoV-19/Brazil/MA-IEC1200-177775/2021	EPI_ISL_2298757	South America	Brazil	Maranhao	Timon	Zeta	2021-01-22
hCoV-19/Brazil/AM-1048/2021	EPI_ISL_906081	South America	Brazil	Amazonas	Manaus	Gamma	2021-01-22
hCoV-19/Brazil/AM-1047/2021	EPI_ISL_906080	South America	Brazil	Amazonas	Manaus	Gamma	2021-01-22
hCoV-19/Brazil/PR-FUNED-411454627/2021	EPI_ISL_2249446	South America	Brazil	Parana	Uniao da Vitoria	N.9	2021-01-24
hCoV-19/Brazil/SP-SJRP246/2021	EPI_ISL_2544875	South America	Brazil	Sao Paulo	Jaci	Zeta	2021-01-25
hCoV-19/Brazil/SP-2426/2021	EPI_ISL_1821227	South America	Brazil	Sao Paulo	Santa Cruz do Rio Pardo	N.9	2021-01-25
hCoV-19/Brazil/SP-L116-CD7017/2021	EPI_ISL_2344449	South America	Brazil	Sao Paulo	Sao Jose do Rio Preto	Zeta	2021-01-25
hCoV-19/Brazil/SP-SJRP178/2021	EPI_ISL_2544859	South America	Brazil	Sao Paulo	Mirassol	Zeta	2021-01-26
hCoV-19/Brazil/SP-SJRP187/2021	EPI_ISL_2544860	South America	Brazil	Sao Paulo	Ibira	Zeta	2021-01-26
hCoV-19/Brazil/SP-SJRP198/2021	EPI_ISL_2544861	South America	Brazil	Sao Paulo	Sao Jose do Rio Preto	Zeta	2021-01-26
hCoV-19/Brazil/SP-SJRP199/2021	EPI_ISL_2544862	South America	Brazil	Sao Paulo	Mirassol	B.1.1.28	2021-01-26
hCoV-19/Brazil/SP-SJRP200/2021	EPI_ISL_2544863	South America	Brazil	Sao Paulo	Sao Jose do Rio Preto	Zeta	2021-01-26
hCoV-19/Brazil/SP-SJRP201/2021	EPI_ISL_2544864	South America	Brazil	Sao Paulo	Sao Jose do Rio Preto	Gamma	2021-01-26
hCoV-19/Brazil/SP-SJRP202/2021	EPI_ISL_2544865	South America	Brazil	Sao Paulo	Sao Jose do Rio Preto	Zeta	2021-01-26
hCoV-19/Brazil/SP-SJRP204/2021	EPI_ISL_2544866	South America	Brazil	Sao Paulo	Sao Jose do Rio Preto	Zeta	2021-01-26
hCoV-19/Brazil/SP-SJRP206/2021	EPI_ISL_2544867	South America	Brazil	Sao Paulo	Sao Jose do Rio Preto	Zeta	2021-01-26
hCoV-19/Brazil/SP-SJRP207/2021	EPI_ISL_2544868	South America	Brazil	Sao Paulo	Sao Jose do Rio Preto	Zeta	2021-01-26
hCoV-19/Brazil/SP-SJRP212/2021	EPI_ISL_2544869	South America	Brazil	Sao Paulo	Sao Jose do Rio Preto	Zeta	2021-01-26
hCoV-19/Brazil/SP-SJRP213/2021	EPI_ISL_2544870	South America	Brazil	Sao Paulo	Sao Jose do Rio Preto	N.9	2021-01-26
hCoV-19/Brazil/SP-SJRP214/2021	EPI_ISL_2544871	South America	Brazil	Sao Paulo	Jaci	Zeta	2021-01-26
hCoV-19/Brazil/SP-SJRP215/2021	EPI_ISL_2544872	South America	Brazil	Sao Paulo	Sao Jose do Rio Preto	Zeta	2021-01-26
hCoV-19/Brazil/SP-SJRP222/2021	EPI_ISL_2544873	South America	Brazil	Sao Paulo	Ipigua	B.1.1.28	2021-01-26
hCoV-19/Brazil/SC-FIOCRUZ-11049-1P/2021	EPI_ISL_2466261	South America	Brazil	Santa Catarina	Chapeco	Gamma	2021-01-27
hCoV-19/Brazil/SP-2104/2021	EPI_ISL_1468466	South America	Brazil	Sao Paulo	Sao Carlos	B.1.1.28	2021-01-28
hCoV-19/Brazil/ES-FUNED-320303784/2021	EPI_ISL_2249344	South America	Brazil	Espirito Santo	Domingos Martins	B.1.1.33	2021-01-28
hCoV-19/Brazil/BA-FIOCRUZ-9648/2021	EPI_ISL_2491743	South America	Brazil	Bahia	Salvador	N.9	2021-01-28
hCoV-19/Brazil/GO-HLAGYN-1440019/2021	EPI_ISL_2466467	South America	Brazil	Goias	Aparecida de Goiania	Gamma	2021-01-28
hCoV-19/Brazil/SP-2118/2021	EPI_ISL_1468469	South America	Brazil	Sao Paulo	Porto Ferreira	B.1.1.28	2021-01-30
hCoV-19/Brazil/AP-IEC-178170/2021	EPI_ISL_2488776	South America	Brazil	Amapa	−	Gamma	2021-01-30
hCoV-19/Brazil/AL-BA1200-270035596/2021	EPI_ISL_2308463	South America	Brazil	Alagoas	Maceio	Gamma	2021-01-31
hCoV-19/Brazil/RN-00879/2021	EPI_ISL_1213289	South America	Brazil	Rio Grande do Norte	Natal	N.9	2021-02-01
hCoV-19/Brazil/RN-FIOCRUZ-24824/2021	EPI_ISL_2466223	South America	Brazil	Rio Grande do Norte	Natal	Gamma	2021-02-01
hCoV-19/Brazil/RN-FIOCRUZ-24822/2021	EPI_ISL_2466225	South America	Brazil	Rio Grande do Norte	Joăo Câmara	Gamma	2021-02-01
hCoV-19/Brazil/RN-FIOCRUZ-24827/2021	EPI_ISL_2536268	South America	Brazil	Rio Grande do Norte	Parnamirim	Gamma	2021-02-01
hCoV-19/Brazil/SP-2081/2021	EPI_ISL_1468458	South America	Brazil	Sao Paulo	Valparaiso	Zeta	2021-02-01
hCoV-19/Brazil/PB-FIOCRUZ-25658/2021	EPI_ISL_2536352	South America	Brazil	Paraiba	Joao pessoa	B.1.1.28	2021-02-02
hCoV-19/Brazil/PB-FIOCRUZ-25659/2021	EPI_ISL_2536353	South America	Brazil	Paraiba	Joao pessoa	Gamma	2021-02-02
hCoV-19/Brazil/ES-FUNED-320316749/2021	EPI_ISL_1239121	South America	Brazil	Espirito Santo	Aguia Branca	Alpha	2021-02-03
hCoV-19/Brazil/RN-BA1200-240242955/2021	EPI_ISL_2241504	South America	Brazil	Rio Grande do Norte	Parnamirim	N.9	2021-02-03
hCoV-19/Brazil/PI-BA1200-220119752/2021	EPI_ISL_2241598	South America	Brazil	Piaui	Teresina	B.1.1.33	2021-02-04
hCoV-19/Brazil/BA-LACEN-138/2021	EPI_ISL_1583666	South America	Brazil	Bahia	−	N.9	2021-02-04
hCoV-19/Brazil/PI-BA1200-220120752/2021	EPI_ISL_2241599	South America	Brazil	Piaui	Teresina	B.1.1.33	2021-02-05
hCoV-19/Brazil/PI-BA1200-220120694/2021	EPI_ISL_2241603	South America	Brazil	Piaui	Teresina	N.9	2021-02-05
hCoV-19/Brazil/MA-IEC1200-178293/2021	EPI_ISL_2298776	South America	Brazil	Maranhao	Lima Campos	N.9	2021-02-05
hCoV-19/Brazil/SP-2431/2021	EPI_ISL_1821232	South America	Brazil	Sao Paulo	Santa Cruz do Rio Pardo	Zeta	2021-02-05
hCoV-19/Brazil/GO-LACEN-62/2021	EPI_ISL_1716494	South America	Brazil	Goias	Rio Verde	Zeta	2021-02-05
hCoV-19/Brazil/RS-LMM46171/2021	EPI_ISL_2375797	South America	Brazil	Rio Grande do Sul	−	Zeta	2021-02-05
hCoV-19/Brazil/SP-1903/2021	EPI_ISL_1303527	South America	Brazil	Sao Paulo	Potirendaba	B.1.1.28	2021-02-08
hCoV-19/Brazil/RJ-FIOCRUZ-5087/2021	EPI_ISL_2557386	South America	Brazil	Rio de Janeiro	Rio de Janeiro	Gamma	2021-02-08
hCoV-19/Brazil/AP-IEC-178177/2021	EPI_ISL_2488777	South America	Brazil	Amapa	−	Zeta	2021-02-08
hCoV-19/Brazil/SP-1888/2021	EPI_ISL_1303519	South America	Brazil	Sao Paulo	Catanduva	Zeta	2021-02-08
hCoV-19/Brazil/MG-PA1343/2021	EPI_ISL_2551525	South America	Brazil	Minas Gerais	Belo Horizonte	Zeta	2021-02-09
hCoV-19/Brazil/SP-1898/2021	EPI_ISL_1303523	South America	Brazil	Sao Paulo	Catanduva	Zeta	2021-02-09
hCoV-19/Brazil/SP-1899/2021	EPI_ISL_1303524	South America	Brazil	Sao Paulo	Cardoso	Zeta	2021-02-09
hCoV-19/Brazil/SP-1908/2021	EPI_ISL_1303531	South America	Brazil	Sao Paulo	Fernandopolis	Zeta	2021-02-09
hCoV-19/Brazil/SP-1911/2021	EPI_ISL_1303534	South America	Brazil	Sao Paulo	Guapiacu	Zeta	2021-02-09
hCoV-19/Brazil/PE-BA1200-260461869/2021	EPI_ISL_2308438	South America	Brazil	Pernambuco	Fernando de Noronha	Gamma	2021-02-10
hCoV-19/Brazil/SP-2089/2021	EPI_ISL_1468461	South America	Brazil	Sao Paulo	Aracatuba	Zeta	2021-02-10
hCoV-19/Brazil/SP-1887/2021	EPI_ISL_1303518	South America	Brazil	Sao Paulo	Ubarana	Zeta	2021-02-10
hCoV-19/Brazil/SP-1894/2021	EPI_ISL_1303520	South America	Brazil	Sao Paulo	Meridiano	Gamma	2021-02-10
hCoV-19/Brazil/SP-1902/2021	EPI_ISL_1303526	South America	Brazil	Sao Paulo	Mirassolandia	Zeta	2021-02-10
hCoV-19/Brazil/SP-1907/2021	EPI_ISL_1303530	South America	Brazil	Sao Paulo	Catanduva	Zeta	2021-02-10
hCoV-19/Brazil/SP-2099/2021	EPI_ISL_1468463	South America	Brazil	Sao Paulo	Matao	Zeta	2021-02-11
hCoV-19/Brazil/SP-1909/2021	EPI_ISL_1303532	South America	Brazil	Sao Paulo	Mira Estrela	Zeta	2021-02-11
hCoV-19/Brazil/MA-IEC-178663/2021	EPI_ISL_2488810	South America	Brazil	Maranhao	−	B.1.1.28	2021-02-12
hCoV-19/Brazil/SP-1905/2021	EPI_ISL_1303528	South America	Brazil	Sao Paulo	Jales	B.1.1.28	2021-02-12
hCoV-19/Brazil/SP-1897/2021	EPI_ISL_1303522	South America	Brazil	Sao Paulo	Votuporanga	Gamma	2021-02-12
hCoV-19/Brazil/SP-1906/2021	EPI_ISL_1303529	South America	Brazil	Sao Paulo	Sao Jose do Rio Preto	Gamma	2021-02-12
hCoV-19/Brazil/SP-1910/2021	EPI_ISL_1303533	South America	Brazil	Sao Paulo	Jales	Zeta	2021-02-12
hCoV-19/Brazil/SP-1901/2021	EPI_ISL_1303525	South America	Brazil	Sao Paulo	Ipigua	Gamma	2021-02-16
hCoV-19/Brazil/SP-2087/2021	EPI_ISL_1468460	South America	Brazil	Sao Paulo	Birigui	Zeta	2021-02-17
hCoV-19/Brazil/PE-IEC-178409/2021	EPI_ISL_2488791	South America	Brazil	Pernambuco	−	Zeta	2021-02-18
hCoV-19/Brazil/SP-2184/2021	EPI_ISL_1520110	South America	Brazil	Sao Paulo	Cajati	B.1.1.28	2021-02-19
hCoV-19/Brazil/SP-2225/2021	EPI_ISL_1520134	South America	Brazil	Sao Paulo	Mococa	B.1.1.28	2021-02-19
hCoV-19/Brazil/SP-2226/2021	EPI_ISL_1520135	South America	Brazil	Sao Paulo	Mococa	B.1.1.28	2021-02-19
hCoV-19/Brazil/SP-2197/2021	EPI_ISL_1520114	South America	Brazil	Sao Paulo	Pariquera-Acu	B.1.1.33	2021-02-19
hCoV-19/Brazil/MA-IEC1200-178647/2021	EPI_ISL_2298837	South America	Brazil	Maranhao	Grajau	N.9	2021-02-19
hCoV-19/Brazil/AL-BA1200-270042841/2021	EPI_ISL_2308421	South America	Brazil	Alagoas	Maceio	Gamma	2021-02-19
hCoV-19/Brazil/GO-HLAGYN-1481339/2021	EPI_ISL_2348599	South America	Brazil	Goias	Aparecida de Goiania	Gamma	2021-02-19
hCoV-19/Brazil/PE-IEC-178402/2021	EPI_ISL_2488787	South America	Brazil	Pernambuco	−	Gamma	2021-02-19
hCoV-19/Brazil/BA-FIOCRUZ-10794/2021	EPI_ISL_2491788	South America	Brazil	Bahia	Salvador	Zeta	2021-02-19
hCoV-19/Brazil/BA-FIOCRUZ-10795/2021	EPI_ISL_2491789	South America	Brazil	Bahia	Salvador	Zeta	2021-02-19
hCoV-19/Brazil/SP-PAC228/2021	EPI_ISL_2551533	South America	Brazil	Săo Paulo	Săo Paulo	N.9	2021-02-20
hCoV-19/Brazil/PE-IEC-178403/2021	EPI_ISL_2488788	South America	Brazil	Pernambuco	−	Gamma	2021-02-20
hCoV-19/Brazil/AL-BA1200-270043294/2021	EPI_ISL_2308424	South America	Brazil	Alagoas	Maceio	Gamma	2021-02-21
hCoV-19/Brazil/PB-FIOCRUZ-25660/2021	EPI_ISL_2536330	South America	Brazil	Paraiba	Joao pessoa	B.1.1.28	2021-02-22
hCoV-19/Brazil/PE-IEC-178263/2021	EPI_ISL_2488779	South America	Brazil	Pernambuco	−	Gamma	2021-02-22
hCoV-19/Brazil/AP-IEC-178424/2021	EPI_ISL_2488792	South America	Brazil	Amapa	−	Gamma	2021-02-22
hCoV-19/Brazil/AP-IEC-178425/2021	EPI_ISL_2488793	South America	Brazil	Amapa	−	Gamma	2021-02-23
hCoV-19/Brazil/MG-FIOCRUZ-26925/2021	EPI_ISL_2557349	South America	Brazil	Minas Gerais	Divinopolis	Zeta	2021-02-23
hCoV-19/Brazil/GO-HLAGYN-1496691/2021	EPI_ISL_2348600	South America	Brazil	Goias	Aparecida de Goiania	Gamma	2021-02-25
hCoV-19/Brazil/RR-IEC-178368/2021	EPI_ISL_2488784	South America	Brazil	Roraima	−	Gamma	2021-02-25
hCoV-19/Brazil/RR-IEC-178370/2021	EPI_ISL_2488785	South America	Brazil	Roraima	−	Gamma	2021-02-25
hCoV-19/Brazil/RR-IEC-178371/2021	EPI_ISL_2488786	South America	Brazil	Roraima	−	Gamma	2021-02-25
hCoV-19/Brazil/SC-FIOCRUZ-12970/2021	EPI_ISL_1534006	South America	Brazil	Santa Catarina	Joinville	Zeta	2021-02-25
hCoV-19/Brazil/SP-SJRP15/2021	EPI_ISL_1941583	South America	Brazil	Sao Paulo	Sao Jose do Rio Preto	Gamma	2021-02-26
hCoV-19/Brazil/SE-BA1200-280173064/2021	EPI_ISL_2308453	South America	Brazil	Sergipe	Laranjeiras	N.9	2021-02-26
hCoV-19/Brazil/RN-BA1200-240275673/2021	EPI_ISL_2308464	South America	Brazil	Rio Grande do Norte	Joao Camara	Gamma	2021-02-26
hCoV-19/Brazil/SE-BA1200-280173453/2021	EPI_ISL_2308474	South America	Brazil	Sergipe	Aracaju	Gamma	2021-02-26
hCoV-19/Brazil/SE-BA1200-280174027/2021	EPI_ISL_2308477	South America	Brazil	Sergipe	Propria	Gamma	2021-02-26
hCoV-19/Brazil/RN-BA1200-240277202/2021	EPI_ISL_2308460	South America	Brazil	Rio Grande do Norte	Parnamirim	Gamma	2021-02-26
hCoV-19/Brazil/AM-1036/2021	EPI_ISL_2308464	South America	Brazil	Rio Grande do Norte	Joao Camara	Gamma	2021-02-26
hCoV-19/Brazil/SP-SJRPRE18/2021	EPI_ISL_2008938	South America	Brazil	Sao Paulo	Sao Jose do Rio Preto	Gamma	2021-02-27
hCoV-19/Brazil/SE-BA1200-280173870/2021	EPI_ISL_2308468	South America	Brazil	Sergipe	Riachao do Dantas	N.9	2021-02-27
hCoV-19/Brazil/SE-BA1200-280174203/2021	EPI_ISL_2308476	South America	Brazil	Sergipe	Aracaju	Gamma	2021-02-27
hCoV-19/Brazil/SP-IAL-718196-NBD01/2021	EPI_ISL_1445229	South America	Brazil	Sao Paulo	Bertioga	Zeta	2021-02-27
hCoV-19/Brazil/SP-2310/2021	EPI_ISL_1626008	South America	Brazil	Sao Paulo	Piracicaba	B.1.1.28	2021-02-28
hCoV-19/Brazil/SC-FIOCRUZ-26729/2021	EPI_ISL_2536265	South America	Brazil	Santa Catarina	Florianopolis	Gamma	2021-03-01
hCoV-19/Brazil/SC-FIOCRUZ-26730/2021	EPI_ISL_2536266	South America	Brazil	Santa Catarina	Florianopolis	Gamma	2021-03-01
hCoV-19/Brazil/SP-IB_103248/2021	EPI_ISL_2346065	South America	Brazil	Sao Paulo	−	B.1.1.28	2021-03-02
hCoV-19/Brazil/SP-IB_103251/2021	EPI_ISL_2346068	South America	Brazil	Sao Paulo	−	B.1.1.28	2021-03-03
hCoV-19/Brazil/RS-FIOCRUZ-21501/2021	EPI_ISL_2274132	South America	Brazil	Rio Grande do Sul	Encantado	Zeta	2021-03-04
hCoV-19/Brazil/MA-FIOCRUZ-21572/2021	EPI_ISL_2274089	South America	Brazil	Maranhao	Sao Luis	N.9	2021-03-05
hCoV-19/Brazil/SP-SJRP16B/2021	EPI_ISL_1785612	South America	Brazil	Sao Paulo	Sao Jose do Rio Preto	B.1.1.28	2021-03-08
hCoV-19/Brazil/MG-FIOCRUZ-26920/2021	EPI_ISL_2557347	South America	Brazil	Minas Gerais	Divinopolis	Zeta	2021-03-08
hCoV-19/Brazil/GO-HLAGYN-1524894/2021	EPI_ISL_2348601	South America	Brazil	Goias	Aparecida de Goiania	Gamma	2021-03-09
hCoV-19/Brazil/SP-SJRP14/2021	EPI_ISL_1754186	South America	Brazil	Sao Paulo	Sao Jose do Rio Preto	Gamma	2021-03-11
hCoV-19/Brazil/RJ-FIOCRUZ-11238/2021	EPI_ISL_2443581	South America	Brazil	Rio de Janeiro	Rio de Janeiro	Gamma	2021-03-11
hCoV-19/Brazil/SP-2391/2021	EPI_ISL_2003112	South America	Brazil	Sao Paulo	Sao Jose do Rio Preto	Gamma	2021-03-11
hCoV-19/Brazil/SP-2448/2021	EPI_ISL_1821243	South America	Brazil	Sao Paulo	Assis	Zeta	2021-03-11
hCoV-19/Brazil/RS-LMM50731/2021	EPI_ISL_1629809	South America	Brazil	Rio Grande do Sul	−	Zeta	2021-03-11
hCoV-19/Brazil/RJ-FIOCRUZ-11313/2021	EPI_ISL_2443582	South America	Brazil	Rio de Janeiro	Rio de Janeiro	Gamma	2021-03-12
hCoV-19/Brazil/SP-791245-NBD22/2021	EPI_ISL_1445197	South America	Brazil	Sao Paulo	Julio Mesquita	Zeta	2021-03-15
hCoV-19/Brazil/SP-800996-NBD08/2021	EPI_ISL_1445201	South America	Brazil	Sao Paulo	Itanhaem	Zeta	2021-03-15
hCoV-19/Brazil/SP-HIDV4690/2021	EPI_ISL_2551535	South America	Brazil	Săo Paulo	Săo Paulo	Alpha	2021-03-16
hCoV-19/Brazil/SP-ICBECO270/2021	EPI_ISL_2551536	South America	Brazil	Săo Paulo	Săo Paulo	Alpha	2021-03-16
hCoV-19/Brazil/SP-2441/2021	EPI_ISL_1821238	South America	Brazil	Sao Paulo	Adamantina	B.1.1.28	2021-03-17
hCoV-19/Brazil/GO-HLAGYN-1547435/2021	EPI_ISL_2348602	South America	Brazil	Goias	Aparecida de Goiania	Gamma	2021-03-17
hCoV-19/Brazil/PA-IEC-178502/2021	EPI_ISL_2488795	South America	Brazil	Para	−	Gamma	2021-03-17
hCoV-19/Brazil/MG-PA1638/2021	EPI_ISL_2551529	South America	Brazil	Minas Gerais	Belo Horizonte	Alpha	2021-03-18
hCoV-19/Brazil/PR-FIOCRUZ-22801/2021	EPI_ISL_2443577	South America	Brazil	Parana	Balsa Nova	Gamma	2021-03-18
hCoV-19/Brazil/RS-FIOCRUZ-22227/2021	EPI_ISL_2443672	South America	Brazil	Rio Grande do Sul	Porto Alegre	Gamma	2021-03-18
hCoV-19/Brazil/SP-2390/2021	EPI_ISL_1821209	South America	Brazil	Sao Paulo	Sao Jose do Rio Preto	Gamma	2021-03-19
hCoV-19/Brazil/PB-FIOCRUZ-25669/2021	EPI_ISL_2536311	South America	Brazil	Paraiba	Joao pessoa	Zeta	2021-03-19
hCoV-19/Brazil/SP-IB_102427/2021	EPI_ISL_2345465	South America	Brazil	Sao Paulo	−	Gamma	2021-03-21
hCoV-19/Brazil/SP-IB_102373/2021	EPI_ISL_2345411	South America	Brazil	Sao Paulo	−	Gamma	2021-03-21
hCoV-19/Brazil/SP-IB_102372/2021	EPI_ISL_2345410	South America	Brazil	Sao Paulo	−	Gamma	2021-03-21
hCoV-19/Brazil/SP-832504/2021	EPI_ISL_1795233	South America	Brazil	Sao Paulo	Urupes	Gamma	2021-03-21
hCoV-19/Brazil/SP-833291/2021	EPI_ISL_1795276	South America	Brazil	Sao Paulo	Palestina	Gamma	2021-03-21
hCoV-19/Brazil/SP-IB_102494/2021	EPI_ISL_2345531	South America	Brazil	Sao Paulo	−	Zeta	2021-03-21
hCoV-19/Brazil/SP-IB_102537/2021	EPI_ISL_2345574	South America	Brazil	Sao Paulo	−	B.1.1.28	2021-03-22
hCoV-19/Brazil/RJ-FIOCRUZ-13152/2021	EPI_ISL_2536270	South America	Brazil	Rio de Janeiro	−	Alpha	2021-03-22
hCoV-19/Brazil/SP-830658/2021	EPI_ISL_1716878	South America	Brazil	Sao Paulo	Jardinopolis	N.9	2021-03-22
hCoV-19/Brazil/SP-IB_102408/2021	EPI_ISL_2345446	South America	Brazil	Sao Paulo	−	N.9	2021-03-22
hCoV-19/Brazil/SP-IB_102533/2021	EPI_ISL_2345570	South America	Brazil	Sao Paulo	−	Gamma	2021-03-22
hCoV-19/Brazil/PA-IEC-178515/2021	EPI_ISL_2488796	South America	Brazil	Para	−	Gamma	2021-03-22
hCoV-19/Brazil/SP-833295/2021	EPI_ISL_1795277	South America	Brazil	Sao Paulo	Palestina	Gamma	2021-03-22
hCoV-19/Brazil/SP-833307/2021	EPI_ISL_1795279	South America	Brazil	Sao Paulo	Palestina	Gamma	2021-03-22
hCoV-19/Brazil/SP-833321/2021	EPI_ISL_1795280	South America	Brazil	Sao Paulo	Palestina	Gamma	2021-03-22
hCoV-19/Brazil/SP-833325/2021	EPI_ISL_1795281	South America	Brazil	Sao Paulo	Palestina	Gamma	2021-03-22
hCoV-19/Brazil/SP-IB_103124/2021	EPI_ISL_2345943	South America	Brazil	Sao Paulo	−	Zeta	2021-03-22
hCoV-19/Brazil/SP-IB_102543/2021	EPI_ISL_2345580	South America	Brazil	Sao Paulo	−	B.1.1.28	2021-03-23
hCoV-19/Brazil/SP-IB_102539/2021	EPI_ISL_2345576	South America	Brazil	Sao Paulo	−	Gamma	2021-03-23
hCoV-19/Brazil/RJ-FIOCRUZ-13611/2021	EPI_ISL_2536271	South America	Brazil	Rio de Janeiro	−	Gamma	2021-03-23
hCoV-19/Brazil/SP-832644/2021	EPI_ISL_1795242	South America	Brazil	Sao Paulo	Urupes	Gamma	2021-03-23
hCoV-19/Brazil/SP-832660/2021	EPI_ISL_1795243	South America	Brazil	Sao Paulo	Urupes	Gamma	2021-03-23
hCoV-19/Brazil/SP-832664/2021	EPI_ISL_1795244	South America	Brazil	Sao Paulo	Urupes	Gamma	2021-03-23
hCoV-19/Brazil/SP-832686/2021	EPI_ISL_1795245	South America	Brazil	Sao Paulo	Nova Granada	Gamma	2021-03-23
hCoV-19/Brazil/SP-832712/2021	EPI_ISL_1795246	South America	Brazil	Sao Paulo	Nova Granada	Gamma	2021-03-23
hCoV-19/Brazil/SP-832714/2021	EPI_ISL_1795247	South America	Brazil	Sao Paulo	Nova Granada	Gamma	2021-03-23
hCoV-19/Brazil/SP-832715/2021	EPI_ISL_1795248	South America	Brazil	Sao Paulo	Tanabi	Gamma	2021-03-23
hCoV-19/Brazil/SP-832741/2021	EPI_ISL_1795253	South America	Brazil	Sao Paulo	Tanabi	Gamma	2021-03-23
hCoV-19/Brazil/SP-832743/2021	EPI_ISL_1795254	South America	Brazil	Sao Paulo	Tanabi	Gamma	2021-03-23
hCoV-19/Brazil/SP-832745/2021	EPI_ISL_1795255	South America	Brazil	Sao Paulo	Tanabi	Gamma	2021-03-23
hCoV-19/Brazil/SP-832756/2021	EPI_ISL_1795256	South America	Brazil	Sao Paulo	Tanabi	Gamma	2021-03-23
hCoV-19/Brazil/SP-832759/2021	EPI_ISL_1795257	South America	Brazil	Sao Paulo	Tanabi	Gamma	2021-03-23
hCoV-19/Brazil/SP-833222/2021	EPI_ISL_1795266	South America	Brazil	Sao Paulo	Ipigua	Gamma	2021-03-23
hCoV-19/Brazil/SP-833225/2021	EPI_ISL_1795269	South America	Brazil	Sao Paulo	Uchoa	Gamma	2021-03-23
hCoV-19/Brazil/SP-833227/2021	EPI_ISL_1795270	South America	Brazil	Sao Paulo	Uchoa	Gamma	2021-03-23
hCoV-19/Brazil/SP-833238/2021	EPI_ISL_1795272	South America	Brazil	Sao Paulo	Uchoa	Gamma	2021-03-23
hCoV-19/Brazil/SP-833302/2021	EPI_ISL_1795278	South America	Brazil	Sao Paulo	Palestina	Gamma	2021-03-23
hCoV-19/Brazil/SP-833345/2021	EPI_ISL_1795284	South America	Brazil	Sao Paulo	Palestina	Gamma	2021-03-23
hCoV-19/Brazil/SP-IB_102587/2021	EPI_ISL_2345623	South America	Brazil	Sao Paulo	−	Zeta	2021-03-23
hCoV-19/Brazil/SP-832708/2021	EPI_ISL_1795415	South America	Brazil	Sao Paulo	Santa Salete	Zeta	2021-03-23
hCoV-19/Brazil/SP-SJRP309/2021	EPI_ISL_2008940	South America	Brazil	Sao Paulo	Sao Jose do Rio Preto	Gamma	2021-03-24
hCoV-19/Brazil/SP-833240/2021	EPI_ISL_1795079	South America	Brazil	Sao Paulo	Paranapua	Alpha	2021-03-24
hCoV-19/Brazil/SP-833277/2021	EPI_ISL_1716879	South America	Brazil	Sao Paulo	Sao Paulo	N.9	2021-03-24
hCoV-19/Brazil/SP-IB_102475/2021	EPI_ISL_2345512	South America	Brazil	Sao Paulo	−	N.9	2021-03-24
hCoV-19/Brazil/PA-FIOCRUZ-23308/2021	EPI_ISL_2443564	South America	Brazil	Para	Trairao	Gamma	2021-03-24
hCoV-19/Brazil/SP-832580/2021	EPI_ISL_1795234	South America	Brazil	Sao Paulo	Balsamo	Gamma	2021-03-24
hCoV-19/Brazil/SP-832583/2021	EPI_ISL_1795235	South America	Brazil	Sao Paulo	Balsamo	Gamma	2021-03-24
hCoV-19/Brazil/SP-832608/2021	EPI_ISL_1795236	South America	Brazil	Sao Paulo	Balsamo	Gamma	2021-03-24
hCoV-19/Brazil/SP-832640/2021	EPI_ISL_1795240	South America	Brazil	Sao Paulo	Sebastianopolis Do Sul	Gamma	2021-03-24
hCoV-19/Brazil/SP-832642/2021	EPI_ISL_1795241	South America	Brazil	Sao Paulo	Balsamo	Gamma	2021-03-24
hCoV-19/Brazil/SP-832652/2021	EPI_ISL_1795389	South America	Brazil	Sao Paulo	Balsamo	Gamma	2021-03-24
hCoV-19/Brazil/SP-833150/2021	EPI_ISL_1795258	South America	Brazil	Sao Paulo	Planalto	Gamma	2021-03-24
hCoV-19/Brazil/SP-833172/2021	EPI_ISL_1795259	South America	Brazil	Sao Paulo	Icem	Gamma	2021-03-24
hCoV-19/Brazil/SP-833176/2021	EPI_ISL_1795260	South America	Brazil	Sao Paulo	Icem	Gamma	2021-03-24
hCoV-19/Brazil/SP-833178/2021	EPI_ISL_1795261	South America	Brazil	Sao Paulo	Icem	Gamma	2021-03-24
hCoV-19/Brazil/SP-833180/2021	EPI_ISL_1795262	South America	Brazil	Sao Paulo	Icem	Gamma	2021-03-24
hCoV-19/Brazil/SP-833182/2021	EPI_ISL_1795263	South America	Brazil	Sao Paulo	Icem	Gamma	2021-03-24
hCoV-19/Brazil/SP-833190/2021	EPI_ISL_1795264	South America	Brazil	Sao Paulo	Paranapua	Gamma	2021-03-24
hCoV-19/Brazil/SP-833192/2021	EPI_ISL_1795265	South America	Brazil	Sao Paulo	Icem	Gamma	2021-03-24
hCoV-19/Brazil/SP-833223/2021	EPI_ISL_1795267	South America	Brazil	Sao Paulo	Ipigua	Gamma	2021-03-24
hCoV-19/Brazil/SP-833224/2021	EPI_ISL_1795268	South America	Brazil	Sao Paulo	Ipigua	Gamma	2021-03-24
hCoV-19/Brazil/SP-833235/2021	EPI_ISL_1795271	South America	Brazil	Sao Paulo	Paranapua	Gamma	2021-03-24
hCoV-19/Brazil/SP-833252/2021	EPI_ISL_1795273	South America	Brazil	Sao Paulo	Uchoa	Gamma	2021-03-24
hCoV-19/Brazil/SP-833360/2021	EPI_ISL_1795287	South America	Brazil	Sao Paulo	Bady Bassitt	Gamma	2021-03-24
hCoV-19/Brazil/SP-833361/2021	EPI_ISL_1795288	South America	Brazil	Sao Paulo	Nipoa	Gamma	2021-03-24
hCoV-19/Brazil/SP-833430/2021	EPI_ISL_1795289	South America	Brazil	Sao Paulo	Bady Bassitt	Gamma	2021-03-24
hCoV-19/Brazil/SP-IB_102561/2021	EPI_ISL_2345598	South America	Brazil	Sao Paulo	−	Zeta	2021-03-24
hCoV-19/Brazil/SP-IB_102563/2021	EPI_ISL_2345600	South America	Brazil	Sao Paulo	−	Zeta	2021-03-24
hCoV-19/Brazil/SP-SJRP325/2021	EPI_ISL_2154703	South America	Brazil	Sao Paulo	Sao Jose do Rio Preto	Gamma	2021-03-25
hCoV-19/Brazil/SP-SJRP326/2021	EPI_ISL_2154956	South America	Brazil	Sao Paulo	Sao Jose do Rio Preto	Gamma	2021-03-25
hCoV-19/Brazil/PA-FIOCRUZ-23307/2021	EPI_ISL_2443563	South America	Brazil	Para	Trairao	Gamma	2021-03-25
hCoV-19/Brazil/SP-IB_101541/2021	EPI_ISL_2344673	South America	Brazil	Sao Paulo	−	Zeta	2021-03-25
hCoV-19/Brazil/PB-FIOCRUZ-25656/2021	EPI_ISL_2536351	South America	Brazil	Paraiba	Joao pessoa	Gamma	2021-03-26
hCoV-19/Brazil/SP-IB_102566/2021	EPI_ISL_2345603	South America	Brazil	Sao Paulo	−	Gamma	2021-03-26
hCoV-19/Brazil/RJ-LNN00016/2021	EPI_ISL_1664126	South America	Brazil	Rio de Janeiro	Rio das Ostras	Zeta	2021-03-26
hCoV-19/Brazil/MA-FIOCRUZ-25684/2021	EPI_ISL_2536355	South America	Brazil	Maranhao	Sao luis	Gamma	2021-03-27
hCoV-19/Brazil/PR-FIOCRUZ-22757/2021	EPI_ISL_2443530	South America	Brazil	Parana	Arapongas	Gamma	2021-03-27
hCoV-19/Brazil/PE-BA1200-260620982/2021	EPI_ISL_2308446	South America	Brazil	Pernambuco	Carnaiba	Gamma	2021-03-28
hCoV-19/Brazil/PB-FIOCRUZ-25655/2021	EPI_ISL_2536350	South America	Brazil	Paraiba	Joao pessoa	Gamma	2021-03-28
hCoV-19/Brazil/SP-IB_101525/2021	EPI_ISL_2344658	South America	Brazil	Sao Paulo	−	B.1.1.28	2021-03-29
hCoV-19/Brazil/SP-IB_101413/2021	EPI_ISL_2344546	South America	Brazil	Sao Paulo	−	Gamma	2021-03-29
hCoV-19/Brazil/CE-IEC-178591/2021	EPI_ISL_2488800	South America	Brazil	Ceara	−	Gamma	2021-03-29
hCoV-19/Brazil/PR-FIOCRUZ-22761/2021	EPI_ISL_2443565	South America	Brazil	Parana	Londrina	Gamma	2021-03-29
hCoV-19/Brazil/CE-IEC-178594/2021	EPI_ISL_2488801	South America	Brazil	Ceara	−	Gamma	2021-03-29
hCoV-19/Brazil/SP-IB_101415/2021	EPI_ISL_2344548	South America	Brazil	Sao Paulo	−	Gamma	2021-03-30
hCoV-19/Brazil/PB-FIOCRUZ-25632/2021	EPI_ISL_2536327	South America	Brazil	Paraiba	Joao pessoa	Alpha	2021-03-31
hCoV-19/Brazil/SC-FIOCRUZ-22842/2021	EPI_ISL_2443552	South America	Brazil	Santa Catarina	Sao Miguel do Oeste	Gamma	2021-04-01
hCoV-19/Brazil/MG-FIOCRUZ-26926/2021	EPI_ISL_2557354	South America	Brazil	Minas Gerais	Joao Pinheiro	Gamma	2021-04-03
hCoV-19/Brazil/SP-IB_100548/2021	EPI_ISL_1966563	South America	Brazil	Sao Paulo	−	B.1.1.28	2021-04-05
hCoV-19/Brazil/SP-IB_103162/2021	EPI_ISL_2345981	South America	Brazil	Sao Paulo	−	Gamma	2021-04-05
hCoV-19/Brazil/SC-FIOCRUZ-22820/2021	EPI_ISL_2443551	South America	Brazil	Santa Catarina	Canoinhas	Gamma	2021-04-05
hCoV-19/Brazil/SP-IB_101176/2021	EPI_ISL_1967157	South America	Brazil	Sao Paulo	−	Zeta	2021-04-05
hCoV-19/Brazil/SP-IB_100848/2021	EPI_ISL_1966832	South America	Brazil	Sao Paulo	−	B.1.1.28	2021-04-06
hCoV-19/Brazil/SP-IB_103164/2021	EPI_ISL_2345982	South America	Brazil	Sao Paulo	−	Gamma	2021-04-06
hCoV-19/Brazil/SP-IB_103155/2021	EPI_ISL_2345974	South America	Brazil	Sao Paulo	−	Gamma	2021-04-07
hCoV-19/Brazil/MG-FN3939/2021	EPI_ISL_2551530	South America	Brazil	Minas Gerais	Belo Horizonte	Gamma	2021-04-07
hCoV-19/Brazil/SP-IB_100917/2021	EPI_ISL_1966901	South America	Brazil	Sao Paulo	−	B.1.1.28	2021-04-08
hCoV-19/Brazil/SP-IB_100938/2021	EPI_ISL_1966922	South America	Brazil	Sao Paulo	−	B.1.1.28	2021-04-08
hCoV-19/Brazil/MG-FIOCRUZ-26928/2021	EPI_ISL_2557356	South America	Brazil	Minas Gerais	Patos de Minas	Gamma	2021-04-08
hCoV-19/Brazil/PR-FIOCRUZ-22769/2021	EPI_ISL_2443566	South America	Brazil	Parana	Londrina	Gamma	2021-04-08
hCoV-19/Brazil/RS-LMM53416/2021	EPI_ISL_2375798	South America	Brazil	Rio Grande do Sul	−	Zeta	2021-04-08
hCoV-19/Brazil/SP-IB_112050/2021	EPI_ISL_2443061	South America	Brazil	Sao Paulo	Sao Jose do Rio Preto	Alpha	2021-04-09
hCoV-19/Brazil/SP-IB_112051/2021	EPI_ISL_2443059	South America	Brazil	Sao Paulo	Sao Jose do Rio Preto	Gamma	2021-04-09
hCoV-19/Brazil/SP-IB_112052/2021	EPI_ISL_2443058	South America	Brazil	Sao Paulo	Sao Jose do Rio Preto	Gamma	2021-04-09
hCoV-19/Brazil/SP-IB_112053/2021	EPI_ISL_2443065	South America	Brazil	Sao Paulo	Sao Jose do Rio Preto	Gamma	2021-04-09
hCoV-19/Brazil/SP-IB_112055/2021	EPI_ISL_2443064	South America	Brazil	Sao Paulo	Sao Jose do Rio Preto	Gamma	2021-04-09
hCoV-19/Brazil/SP-IB_112056/2021	EPI_ISL_2443063	South America	Brazil	Sao Paulo	Nova Alianca	Gamma	2021-04-09
hCoV-19/Brazil/SP-IB_112057/2021	EPI_ISL_2443062	South America	Brazil	Sao Paulo	Sao Jose do Rio Preto	Gamma	2021-04-09
hCoV-19/Brazil/SP-IB_112054/2021	EPI_ISL_2443060	South America	Brazil	Sao Paulo	Mirassol	Gamma	2021-04-09
hCoV-19/Brazil/RJ-LNN00144/2021	EPI_ISL_1858303	South America	Brazil	Rio de Janeiro	Cardoso Moreira	Zeta	2021-04-11
hCoV-19/Brazil/RS-FIOCRUZ-21532/2021	EPI_ISL_2466269	South America	Brazil	Rio Grande do Sul	Erechim	Gamma	2021-04-12
hCoV-19/Brazil/SP-IB-102834/2021	EPI_ISL_2362247	South America	Brazil	Sao Paulo	−	Gamma	2021-04-12
hCoV-19/Brazil/SP-IB-102904/2021	EPI_ISL_2362263	South America	Brazil	Sao Paulo	−	Gamma	2021-04-12
hCoV-19/Brazil/SP-IB-102960/2021	EPI_ISL_2362275	South America	Brazil	Sao Paulo	−	Gamma	2021-04-13
hCoV-19/Brazil/SP-SJRP49569/2021	EPI_ISL_3048955	South America	Brazil	Sao Paulo	Sao Jose do Rio Preto	Gamma	2021-04-14
hCoV-19/Brazil/SP-IB-102908/2021	EPI_ISL_2362264	South America	Brazil	Sao Paulo	−	Gamma	2021-04-14
hCoV-19/Brazil/SP-IB-102899/2021	EPI_ISL_2362261	South America	Brazil	Sao Paulo	−	Zeta	2021-04-14
hCoV-19/Brazil/SP-SJRP49549/2021	EPI_ISL_3048954	South America	Brazil	Sao Paulo	Sao Jose do Rio Preto	Gamma	2021-04-15
hCoV-19/Brazil/SP-IB_100758/2021	EPI_ISL_1966752	South America	Brazil	Sao Paulo	−	B.1.1.28	2021-04-15
hCoV-19/Brazil/SP-IB_103282/2021	EPI_ISL_2346092	South America	Brazil	Sao Paulo	−	Gamma	2021-04-15
hCoV-19/Brazil/SP-IB_103283/2021	EPI_ISL_2346093	South America	Brazil	Sao Paulo	−	Gamma	2021-04-15
hCoV-19/Brazil/RS-LMM54131/2021	EPI_ISL_2376032	South America	Brazil	Rio Grande do Sul	−	Gamma	2021-04-18
hCoV-19/Brazil/SP-SJRP49626/2021	EPI_ISL_2008944	South America	Brazil	Sao Paulo	Sao Jose do Rio Preto	Gamma	2021-04-19
hCoV-19/Brazil/SP-SJRP49627/2021	EPI_ISL_2008945	South America	Brazil	Sao Paulo	Sao Jose do Rio Preto	Gamma	2021-04-19
hCoV-19/Brazil/SP-SJRP49628/2021	EPI_ISL_2008946	South America	Brazil	Sao Paulo	Sao Jose do Rio Preto	Gamma	2021-04-19
hCoV-19/Brazil/SP-SJRP49630/2021	EPI_ISL_2008947	South America	Brazil	Sao Paulo	Guapiacu	Gamma	2021-04-19
hCoV-19/Brazil/SP-SJRP49636/2021	EPI_ISL_2008948	South America	Brazil	Sao Paulo	Sao Jose do Rio Preto	Gamma	2021-04-19
hCoV-19/Brazil/SP-SJRP49637/2021	EPI_ISL_2008949	South America	Brazil	Sao Paulo	Jose Bonifacio	Gamma	2021-04-19
hCoV-19/Brazil/SP-SJRP49639/2021	EPI_ISL_2008950	South America	Brazil	Sao Paulo	Sao Jose do Rio Preto	Gamma	2021-04-19
hCoV-19/Brazil/SP-SJRP49640/2021	EPI_ISL_2008951	South America	Brazil	Sao Paulo	Sao Jose do Rio Preto	Gamma	2021-04-19
hCoV-19/Brazil/SP-SJRP49642/2021	EPI_ISL_2008952	South America	Brazil	Sao Paulo	Sao Jose do Rio Preto	Gamma	2021-04-19
hCoV-19/Brazil/SP-SJRP49644/2021	EPI_ISL_2008953	South America	Brazil	Sao Paulo	Guapiacu	Gamma	2021-04-19
hCoV-19/Brazil/SP-SJRP49645/2021	EPI_ISL_2008954	South America	Brazil	Sao Paulo	Sao Jose do Rio Preto	Gamma	2021-04-19
hCoV-19/Brazil/SP-SJRP49646/2021	EPI_ISL_2008955	South America	Brazil	Sao Paulo	Sao Jose do Rio Preto	Gamma	2021-04-19
hCoV-19/Brazil/SP-SJRP49647/2021	EPI_ISL_2008956	South America	Brazil	Sao Paulo	Sao Jose do Rio Preto	Gamma	2021-04-19
hCoV-19/Brazil/SP-SJRP49648/2021	EPI_ISL_2008957	South America	Brazil	Sao Paulo	Sao Jose do Rio Preto	Gamma	2021-04-19
hCoV-19/Brazil/SP-SJRP49653/2021	EPI_ISL_2008958	South America	Brazil	Sao Paulo	Mirassol	Gamma	2021-04-19
hCoV-19/Brazil/SP-SJRP49662/2021	EPI_ISL_2008959	South America	Brazil	Sao Paulo	Sao Jose do Rio Preto	Gamma	2021-04-19
hCoV-19/Brazil/SP-SJRP49663/2021	EPI_ISL_2008960	South America	Brazil	Sao Paulo	Sao Jose do Rio Preto	Gamma	2021-04-19
hCoV-19/Brazil/SP-SJRP49664/2021	EPI_ISL_2008961	South America	Brazil	Sao Paulo	Sao Jose do Rio Preto	Gamma	2021-04-19
hCoV-19/Brazil/SP-SJRP49666/2021	EPI_ISL_2008962	South America	Brazil	Sao Paulo	Sao Jose do Rio Preto	Gamma	2021-04-19
hCoV-19/Brazil/SP-SJRP49667/2021	EPI_ISL_2008963	South America	Brazil	Sao Paulo	Sao Jose do Rio Preto	Gamma	2021-04-19
hCoV-19/Brazil/SP-SJRP49669/2021	EPI_ISL_2008964	South America	Brazil	Sao Paulo	Sao Jose do Rio Preto	Gamma	2021-04-19
hCoV-19/Brazil/SP-SJRP49670/2021	EPI_ISL_2008965	South America	Brazil	Sao Paulo	Sao Jose do Rio Preto	Gamma	2021-04-19
hCoV-19/Brazil/SP-SJRP49671/2021	EPI_ISL_2008966	South America	Brazil	Sao Paulo	Sao Jose do Rio Preto	Gamma	2021-04-19
hCoV-19/Brazil/SP-SJRP49673/2021	EPI_ISL_2008967	South America	Brazil	Sao Paulo	Sao Jose do Rio Preto	Gamma	2021-04-19
hCoV-19/Brazil/SP-SJRP49665/2021	EPI_ISL_2107302	South America	Brazil	Sao Paulo	Mirassol	Gamma	2021-04-19
hCoV-19/Brazil/SP-SJRP49641/2021	EPI_ISL_2107303	South America	Brazil	Sao Paulo	Sao Jose do Rio Preto	Gamma	2021-04-19
hCoV-19/Brazil/SP-SJRP49581/2021	EPI_ISL_3048956	South America	Brazil	Sao Paulo	Sao Jose do Rio Preto	Gamma	2021-04-19
hCoV-19/Brazil/SP-SJRP49595/2021	EPI_ISL_3048957	South America	Brazil	Sao Paulo	Sao Jose do Rio Preto	Gamma	2021-04-19
hCoV-19/Brazil/SP-SJRP49604/2021	EPI_ISL_3048958	South America	Brazil	Sao Paulo	Sao Jose do Rio Preto	Gamma	2021-04-19
hCoV-19/Brazil/SC-FIOCRUZ-22805/2021	EPI_ISL_2443677	South America	Brazil	Santa Catarina	Biguacu	Gamma	2021-04-19
hCoV-19/Brazil/SP-IB_101307/2021	EPI_ISL_1967277	South America	Brazil	Sao Paulo	−	Zeta	2021-04-19
hCoV-19/Brazil/PA-FIOCRUZ-21303/2021	EPI_ISL_2536354	South America	Brazil	Para	Breves	Gamma	2021-04-20
hCoV-19/Brazil/SP-IB_103284/2021	EPI_ISL_2346094	South America	Brazil	Sao Paulo	−	Gamma	2021-04-20
hCoV-19/Brazil/SP-3017/2021	EPI_ISL_2958834	South America	Brazil	Sao Paulo	Sao Jose do Rio Preto	Gamma	2021-04-20
hCoV-19/Brazil/AL-FIOCRUZ-24134/2021	EPI_ISL_2466256	South America	Brazil	Alagoas	Maceio	Gamma	2021-04-21
hCoV-19/Brazil/AL-FIOCRUZ-24132/2021	EPI_ISL_2466258	South America	Brazil	Alagoas	Maceio	Gamma	2021-04-21
hCoV-19/Brazil/AL-FIOCRUZ-24131/2021	EPI_ISL_2466259	South America	Brazil	Alagoas	Anadia	Gamma	2021-04-21
hCoV-19/Brazil/SC-FIOCRUZ-22804/2021	EPI_ISL_2443676	South America	Brazil	Santa Catarina	Penha	Gamma	2021-04-22
hCoV-19/Brazil/RJ-LNN00784/2021	EPI_ISL_2101743	South America	Brazil	Rio de Janeiro	Porto Real	B.1.1.28	2021-04-23
hCoV-19/Brazil/PA-FIOCRUZ-23305/2021	EPI_ISL_2443562	South America	Brazil	Para	Paragominas	Gamma	2021-04-23
hCoV-19/Brazil/RS-LMM54307/2021	EPI_ISL_2375845	South America	Brazil	Rio Grande do Sul	−	Gamma	2021-04-23
hCoV-19/Brazil/PR-FIOCRUZ-22799/2021	EPI_ISL_2443549	South America	Brazil	Parana	Arapongas	Gamma	2021-04-23
hCoV-19/Brazil/PR-FIOCRUZ-22800/2021	EPI_ISL_2443550	South America	Brazil	Parana	Guarapuava	Gamma	2021-04-23
hCoV-19/Brazil/PR-FIOCRUZ-22788/2021	EPI_ISL_2443574	South America	Brazil	Parana	Maringa	Gamma	2021-04-23
hCoV-19/Brazil/SP-2762/2021	EPI_ISL_2614565	South America	Brazil	Sao Paulo	Sao Jose do Rio Preto	Gamma	2021-04-23
hCoV-19/Brazil/RJ-FIOCRUZ-23475/2021	EPI_ISL_2443648	South America	Brazil	Rio de Janeiro	Iguaba Grande	Gamma	2021-04-24
hCoV-19/Brazil/RJ-LNN00783/2021	EPI_ISL_2101742	South America	Brazil	Rio de Janeiro	Porto Real	B.1.1.28	2021-04-25
hCoV-19/Brazil/SP-IB_102018/2021	EPI_ISL_2345062	South America	Brazil	Sao Paulo	−	Alpha	2021-04-25
hCoV-19/Brazil/SP-IB_102019/2021	EPI_ISL_2345063	South America	Brazil	Sao Paulo	−	Alpha	2021-04-25
hCoV-19/Brazil/RJ-FIOCRUZ-23474/2021	EPI_ISL_2443647	South America	Brazil	Rio de Janeiro	Iguaba Grande	Gamma	2021-04-25
hCoV-19/Brazil/PR-FIOCRUZ-22790/2021	EPI_ISL_2443575	South America	Brazil	Parana	Irati	Gamma	2021-04-25
hCoV-19/Brazil/RJ-FIOCRUZ-23476/2021	EPI_ISL_2443649	South America	Brazil	Rio de Janeiro	Iguaba Grande	Gamma	2021-04-25
hCoV-19/Brazil/SP-IB_112077/2021	EPI_ISL_2444153	South America	Brazil	Sao Paulo	Sao Jose do Rio Preto	Gamma	2021-04-26
hCoV-19/Brazil/SP-IB_112097/2021	EPI_ISL_2444154	South America	Brazil	Sao Paulo	Sao Jose do Rio Preto	Gamma	2021-04-26
hCoV-19/Brazil/SP-IB_112061/2021	EPI_ISL_2444156	South America	Brazil	Sao Paulo	Sao Jose do Rio Preto	Alpha	2021-04-26
hCoV-19/Brazil/SP-IB_112129/2021	EPI_ISL_2444157	South America	Brazil	Sao Paulo	Sao Jose do Rio Preto	Gamma	2021-04-26
hCoV-19/Brazil/SP-IB_112072/2021	EPI_ISL_2444159	South America	Brazil	Sao Paulo	Sao Jose do Rio Preto	Gamma	2021-04-26
hCoV-19/Brazil/SP-IB_112071/2021	EPI_ISL_2444160	South America	Brazil	Sao Paulo	Sao Jose do Rio Preto	Gamma	2021-04-26
hCoV-19/Brazil/SP-IB_112080/2021	EPI_ISL_2444162	South America	Brazil	Sao Paulo	Sao Jose do Rio Preto	Gamma	2021-04-26
hCoV-19/Brazil/SP-IB_112095/2021	EPI_ISL_2444163	South America	Brazil	Sao Paulo	Sao Jose do Rio Preto	Gamma	2021-04-26
hCoV-19/Brazil/SP-IB_112110/2021	EPI_ISL_2444164	South America	Brazil	Sao Paulo	Sao Jose do Rio Preto	Gamma	2021-04-26
hCoV-19/Brazil/SP-IB_112104/2021	EPI_ISL_2444165	South America	Brazil	Sao Paulo	Sao Jose do Rio Preto	Gamma	2021-04-26
hCoV-19/Brazil/SP-IB_112081/2021	EPI_ISL_2444166	South America	Brazil	Sao Paulo	Sao Jose do Rio Preto	Gamma	2021-04-26
hCoV-19/Brazil/SP-IB_112075/2021	EPI_ISL_2444167	South America	Brazil	Sao Paulo	Sao Jose do Rio Preto	Gamma	2021-04-26
hCoV-19/Brazil/SP-IB_112067/2021	EPI_ISL_2444168	South America	Brazil	Sao Paulo	Sao Jose do Rio Preto	Gamma	2021-04-26
hCoV-19/Brazil/SP-IB_112078/2021	EPI_ISL_2444169	South America	Brazil	Sao Paulo	Sao Jose do Rio Preto	Gamma	2021-04-26
hCoV-19/Brazil/SP-IB_112126/2021	EPI_ISL_2444170	South America	Brazil	Sao Paulo	Sao Jose do Rio Preto	Gamma	2021-04-26
hCoV-19/Brazil/SP-IB_112087/2021	EPI_ISL_2444171	South America	Brazil	Sao Paulo	Sao Jose do Rio Preto	Gamma	2021-04-26
hCoV-19/Brazil/SP-SJRP49690/2021	EPI_ISL_3048959	South America	Brazil	Sao Paulo	Sao Jose do Rio Preto	Gamma	2021-04-26
hCoV-19/Brazil/SP-SJRP49714/2021	EPI_ISL_3048960	South America	Brazil	Sao Paulo	Sao Jose do Rio Preto	Gamma	2021-04-26
hCoV-19/Brazil/SP-IB-102826/2021	EPI_ISL_2362246	South America	Brazil	Sao Paulo	−	Gamma	2021-04-26
hCoV-19/Brazil/RJ-FIOCRUZ-23485/2021	EPI_ISL_2443655	South America	Brazil	Rio de Janeiro	Iguaba Grande	Gamma	2021-04-26
hCoV-19/Brazil/SP-SJRP129663/2021	EPI_ISL_2008907	South America	Brazil	Sao Paulo	Sao Jose do Rio Preto	Gamma	2021-04-27
hCoV-19/Brazil/SP-SJRP129668/2021	EPI_ISL_2008908	South America	Brazil	Sao Paulo	Sao Jose do Rio Preto	Gamma	2021-04-27
hCoV-19/Brazil/SP-SJRP129669/2021	EPI_ISL_2008909	South America	Brazil	Sao Paulo	Sao Jose do Rio Preto	Gamma	2021-04-27
hCoV-19/Brazil/SP-SJRP129672/2021	EPI_ISL_2008910	South America	Brazil	Sao Paulo	Sao Jose do Rio Preto	Gamma	2021-04-27
hCoV-19/Brazil/SP-SJRP129678/2021	EPI_ISL_2008912	South America	Brazil	Sao Paulo	Sao Jose do Rio Preto	Gamma	2021-04-27
hCoV-19/Brazil/SP-SJRP129687/2021	EPI_ISL_2008913	South America	Brazil	Sao Paulo	Sao Jose do Rio Preto	Gamma	2021-04-27
hCoV-19/Brazil/SP-SJRP129698/2021	EPI_ISL_2008914	South America	Brazil	Sao Paulo	Potirendaba	Gamma	2021-04-27
hCoV-19/Brazil/SP-SJRP129707/2021	EPI_ISL_2008915	South America	Brazil	Sao Paulo	Sao Jose do Rio Preto	Gamma	2021-04-27
hCoV-19/Brazil/SP-SJRP129715/2021	EPI_ISL_2008916	South America	Brazil	Sao Paulo	Sao Jose do Rio Preto	Gamma	2021-04-27
hCoV-19/Brazil/SP-SJRP129722/2021	EPI_ISL_2008917	South America	Brazil	Sao Paulo	Sao Jose do Rio Preto	Gamma	2021-04-27
hCoV-19/Brazil/SP-SJRP129727/2021	EPI_ISL_2008918	South America	Brazil	Sao Paulo	Sao Jose do Rio Preto	Gamma	2021-04-27
hCoV-19/Brazil/SP-SJRP129735/2021	EPI_ISL_2008919	South America	Brazil	Sao Paulo	Sao Jose do Rio Preto	Gamma	2021-04-27
hCoV-19/Brazil/SP-SJRP129737/2021	EPI_ISL_2008920	South America	Brazil	Sao Paulo	Sao Jose do Rio Preto	Gamma	2021-04-27
hCoV-19/Brazil/SP-SJRP129769/2021	EPI_ISL_2008921	South America	Brazil	Sao Paulo	Sao Jose do Rio Preto	Gamma	2021-04-27
hCoV-19/Brazil/SP-SJRP129773/2021	EPI_ISL_2008922	South America	Brazil	Sao Paulo	Sao Jose do Rio Preto	Gamma	2021-04-27
hCoV-19/Brazil/SP-SJRP129795/2021	EPI_ISL_2008923	South America	Brazil	Sao Paulo	Sao Jose do Rio Preto	Gamma	2021-04-27
hCoV-19/Brazil/SP-SJRP129800/2021	EPI_ISL_2008924	South America	Brazil	Sao Paulo	Sao Jose do Rio Preto	Gamma	2021-04-27
hCoV-19/Brazil/SP-SJRP129802/2021	EPI_ISL_2008925	South America	Brazil	Sao Paulo	Sao Jose do Rio Preto	Gamma	2021-04-27
hCoV-19/Brazil/SP-SJRP129805/2021	EPI_ISL_2008926	South America	Brazil	Sao Paulo	Sao Jose do Rio Preto	Gamma	2021-04-27
hCoV-19/Brazil/SP-SJRP129806/2021	EPI_ISL_2008927	South America	Brazil	Sao Paulo	Sao Jose do Rio Preto	Gamma	2021-04-27
hCoV-19/Brazil/SP-SJRP129807/2021	EPI_ISL_2008928	South America	Brazil	Sao Paulo	Sao Jose do Rio Preto	Gamma	2021-04-27
hCoV-19/Brazil/SP-SJRP129820/2021	EPI_ISL_2008929	South America	Brazil	Sao Paulo	Sao Jose do Rio Preto	Gamma	2021-04-27
hCoV-19/Brazil/SP-SJRP129848/2021	EPI_ISL_2008930	South America	Brazil	Sao Paulo	Sao Jose do Rio Preto	Gamma	2021-04-27
hCoV-19/Brazil/SP-SJRP129865/2021	EPI_ISL_2008931	South America	Brazil	Sao Paulo	Sao Jose do Rio Preto	Gamma	2021-04-27
hCoV-19/Brazil/SP-SJRP129889/2021	EPI_ISL_2008932	South America	Brazil	Sao Paulo	Sao Jose do Rio Preto	Gamma	2021-04-27
hCoV-19/Brazil/SP-SJRP129929/2021	EPI_ISL_2008933	South America	Brazil	Sao Paulo	Sao Jose do Rio Preto	Gamma	2021-04-27
hCoV-19/Brazil/SP-SJRP129952/2021	EPI_ISL_2008935	South America	Brazil	Sao Paulo	Mirassol	Gamma	2021-04-27
hCoV-19/Brazil/SP-SJRP129812/2021	EPI_ISL_2107292	South America	Brazil	Sao Paulo	Mirassol	Gamma	2021-04-27
hCoV-19/Brazil/SP-SJRP129829/2021	EPI_ISL_2107293	South America	Brazil	Sao Paulo	Sao Jose do Rio Preto	Gamma	2021-04-27
hCoV-19/Brazil/SP-SJRP129838/2021	EPI_ISL_2107294	South America	Brazil	Sao Paulo	Sao Jose do Rio Preto	Gamma	2021-04-27
hCoV-19/Brazil/SP-SJRP129899/2021	EPI_ISL_2107295	South America	Brazil	Sao Paulo	Sao Jose do Rio Preto	Gamma	2021-04-27
hCoV-19/Brazil/SP-SJRP129888/2021	EPI_ISL_2107296	South America	Brazil	Sao Paulo	Sao Jose do Rio Preto	Gamma	2021-04-27
hCoV-19/Brazil/SP-SJRP129949/2021	EPI_ISL_2107297	South America	Brazil	Sao Paulo	Sao Jose do Rio Preto	Gamma	2021-04-27
hCoV-19/Brazil/SP-SJRP129893/2021	EPI_ISL_2107298	South America	Brazil	Sao Paulo	Sao Jose do Rio Preto	Gamma	2021-04-27
hCoV-19/Brazil/SP-SJRP129881/2021	EPI_ISL_2107301	South America	Brazil	Sao Paulo	Sao Jose do Rio Preto	Gamma	2021-04-27
hCoV-19/Brazil/SP-IB_112092/2021	EPI_ISL_2444172	South America	Brazil	Sao Paulo	Sao Jose do Rio Preto	Gamma	2021-04-27
hCoV-19/Brazil/SP-IB_112131/2021	EPI_ISL_2444174	South America	Brazil	Sao Paulo	Sao Jose do Rio Preto	Gamma	2021-04-27
hCoV-19/Brazil/SP-IB_112106/2021	EPI_ISL_2444175	South America	Brazil	Sao Paulo	Sao Jose do Rio Preto	Gamma	2021-04-27
hCoV-19/Brazil/SP-IB_112065/2021	EPI_ISL_2444176	South America	Brazil	Sao Paulo	Sao Jose do Rio Preto	Gamma	2021-04-27
hCoV-19/Brazil/SP-IB_112069/2021	EPI_ISL_2444177	South America	Brazil	Sao Paulo	Sao Jose do Rio Preto	Gamma	2021-04-27
hCoV-19/Brazil/SP-IB_112079/2021	EPI_ISL_2444178	South America	Brazil	Sao Paulo	Sao Jose do Rio Preto	Gamma	2021-04-27
hCoV-19/Brazil/SP-IB_112085/2021	EPI_ISL_2444179	South America	Brazil	Sao Paulo	Sao Jose do Rio Preto	Gamma	2021-04-27
hCoV-19/Brazil/SP-IB_112099/2021	EPI_ISL_2444180	South America	Brazil	Sao Paulo	Sao Jose do Rio Preto	Gamma	2021-04-27
hCoV-19/Brazil/SP-IB_112111/2021	EPI_ISL_2444181	South America	Brazil	Sao Paulo	Sao Jose do Rio Preto	Gamma	2021-04-27
hCoV-19/Brazil/SP-IB_112096/2021	EPI_ISL_2444182	South America	Brazil	Sao Paulo	Sao Jose do Rio Preto	Gamma	2021-04-27
hCoV-19/Brazil/SP-IB_112119/2021	EPI_ISL_2444183	South America	Brazil	Sao Paulo	Sao Jose do Rio Preto	Gamma	2021-04-27
hCoV-19/Brazil/SP-IB_112076/2021	EPI_ISL_2444185	South America	Brazil	Sao Paulo	Sao Jose do Rio Preto	Gamma	2021-04-27
hCoV-19/Brazil/SP-IB_112122/2021	EPI_ISL_2444187	South America	Brazil	Sao Paulo	Sao Jose do Rio Preto	Gamma	2021-04-27
hCoV-19/Brazil/SP-IB_112100/2021	EPI_ISL_2444188	South America	Brazil	Sao Paulo	Sao Jose do Rio Preto	Gamma	2021-04-27
hCoV-19/Brazil/SP-IB_112120/2021	EPI_ISL_2444189	South America	Brazil	Sao Paulo	Sao Jose do Rio Preto	Gamma	2021-04-27
hCoV-19/Brazil/SP-IB_112103/2021	EPI_ISL_2455396	South America	Brazil	Sao Paulo	Sao Jose do Rio Preto	Gamma	2021-04-27
hCoV-19/Brazil/SP-SJRP128841/2021	EPI_ISL_2008906	South America	Brazil	Sao Paulo	Sao Jose do Rio Preto	Gamma	2021-04-27
hCoV-19/Brazil/SP-BT22969/2021	EPI_ISL_2378641	South America	Brazil	Sao Paulo	Porto Ferreira	Gamma	2021-04-27
hCoV-19/Brazil/PR-FIOCRUZ-22798/2021	EPI_ISL_2443554	South America	Brazil	Parana	Telemaco Borba	Gamma	2021-04-27
hCoV-19/Brazil/SC-FIOCRUZ-24555/2021	EPI_ISL_2466260	South America	Brazil	Santa Catarina	Trombudo Central	Gamma	2021-04-27
hCoV-19/Brazil/SP-IB_112091/2021	EPI_ISL_2444190	South America	Brazil	Sao Paulo	Sao Jose do Rio Preto	Gamma	2021-04-28
hCoV-19/Brazil/SP-IB_112060/2021	EPI_ISL_2444191	South America	Brazil	Sao Paulo	Sao Jose do Rio Preto	Alpha	2021-04-28
hCoV-19/Brazil/AL-FIOCRUZ-24153/2021	EPI_ISL_2466238	South America	Brazil	Alagoas	Matriz De Camaragibe	Gamma	2021-04-28
hCoV-19/Brazil/AL-FIOCRUZ-24152/2021	EPI_ISL_2466239	South America	Brazil	Alagoas	Matriz De Camaragibe	Gamma	2021-04-28
hCoV-19/Brazil/SP-IB_102255/2021	EPI_ISL_2345294	South America	Brazil	Sao Paulo	−	Gamma	2021-04-28
hCoV-19/Brazil/PR-FIOCRUZ-22794/2021	EPI_ISL_2443576	South America	Brazil	Parana	Curitiba	Gamma	2021-04-28
hCoV-19/Brazil/SP-3020/2021	EPI_ISL_2958836	South America	Brazil	Sao Paulo	Sao Jose do Rio Preto	Gamma	2021-04-28
hCoV-19/Brazil/PR-FIOCRUZ-22797/2021	EPI_ISL_2443548	South America	Brazil	Parana	Joaquim Tavora	Gamma	2021-04-29
hCoV-19/Brazil/SP-IB_102701/2021	EPI_ISL_2345721	South America	Brazil	Sao Paulo	−	Gamma	2021-04-29
hCoV-19/Brazil/SP-BT23628/2021	EPI_ISL_2378642	South America	Brazil	Sao Paulo	Porto Ferreira	Gamma	2021-04-29
hCoV-19/Brazil/RJ-FIOCRUZ-23488/2021	EPI_ISL_2443657	South America	Brazil	Rio de Janeiro	Rio de Janeiro	Gamma	2021-04-29
hCoV-19/Brazil/RJ-FIOCRUZ-23489/2021	EPI_ISL_2443658	South America	Brazil	Rio de Janeiro	Rio de Janeiro	Gamma	2021-04-29
hCoV-19/Brazil/GO-HLAGYN-1634053/2021	EPI_ISL_2497437	South America	Brazil	Goias	Aparecida de Goiania	Gamma	2021-04-29
hCoV-19/Brazil/SP-3021/2021	EPI_ISL_2958837	South America	Brazil	Sao Paulo	Sao Jose do Rio Preto	Gamma	2021-04-29
hCoV-19/Brazil/SP-IB_102707/2021	EPI_ISL_2345727	South America	Brazil	Sao Paulo	−	Gamma	2021-04-30
hCoV-19/Brazil/SP-IB_102702/2021	EPI_ISL_2345722	South America	Brazil	Sao Paulo	−	Gamma	2021-04-30
hCoV-19/Brazil/SP-BT23774/2021	EPI_ISL_2378643	South America	Brazil	Sao Paulo	Porto Ferreira	Gamma	2021-04-30
hCoV-19/Brazil/GO-HLAGYN-1635780/2021	EPI_ISL_2497438	South America	Brazil	Goias	Aparecida de Goiania	Gamma	2021-04-30
hCoV-19/Brazil/GO-HLAGYN-1636710/2021	EPI_ISL_2497439	South America	Brazil	Goias	Aparecida de Goiania	Gamma	2021-04-30
hCoV-19/Brazil/SP-IB_112121/2021	EPI_ISL_2444193	South America	Brazil	Sao Paulo	Sao Jose do Rio Preto	Gamma	2021-05-02
hCoV-19/Brazil/SP-IB_112112/2021	EPI_ISL_2444194	South America	Brazil	Sao Paulo	Sao Jose do Rio Preto	Gamma	2021-05-02
hCoV-19/Brazil/SP-IB_112114/2021	EPI_ISL_2444196	South America	Brazil	Sao Paulo	Sao Jose do Rio Preto	Gamma	2021-05-02
hCoV-19/Brazil/SP-IB_112115/2021	EPI_ISL_2444197	South America	Brazil	Sao Paulo	Sao Jose do Rio Preto	Gamma	2021-05-02
hCoV-19/Brazil/SP-IB_112105/2021	EPI_ISL_2444198	South America	Brazil	Sao Paulo	Sao Jose do Rio Preto	Gamma	2021-05-02
hCoV-19/Brazil/SP-IB_112066/2021	EPI_ISL_2444200	South America	Brazil	Sao Paulo	Sao Jose do Rio Preto	Gamma	2021-05-02
hCoV-19/Brazil/SP-IB_112118/2021	EPI_ISL_2444201	South America	Brazil	Sao Paulo	Sao Jose do Rio Preto	Gamma	2021-05-02
hCoV-19/Brazil/SP-IB_112088/2021	EPI_ISL_2444204	South America	Brazil	Sao Paulo	Sao Jose do Rio Preto	Gamma	2021-05-02
hCoV-19/Brazil/SP-IB_112089/2021	EPI_ISL_2444205	South America	Brazil	Sao Paulo	Sao Jose do Rio Preto	Gamma	2021-05-02
hCoV-19/Brazil/SP-IB_112130/2021	EPI_ISL_2444206	South America	Brazil	Sao Paulo	Sao Jose do Rio Preto	Gamma	2021-05-02
hCoV-19/Brazil/SP-IB_112063/2021	EPI_ISL_2444207	South America	Brazil	Sao Paulo	Sao Jose do Rio Preto	Gamma	2021-05-02
hCoV-19/Brazil/SP-IB_112086/2021	EPI_ISL_2444208	South America	Brazil	Sao Paulo	Sao Jose do Rio Preto	Gamma	2021-05-02
hCoV-19/Brazil/SP-IB_112113/2021	EPI_ISL_2444209	South America	Brazil	Sao Paulo	Sao Jose do Rio Preto	Gamma	2021-05-02
hCoV-19/Brazil/SP-IB_112117/2021	EPI_ISL_2455397	South America	Brazil	Sao Paulo	Sao Jose do Rio Preto	Gamma	2021-05-02
hCoV-19/Brazil/SP-IB_112128/2021	EPI_ISL_2444211	South America	Brazil	Sao Paulo	Sao Jose do Rio Preto	Gamma	2021-05-03
hCoV-19/Brazil/SP-IB_112098/2021	EPI_ISL_2444213	South America	Brazil	Sao Paulo	Sao Jose do Rio Preto	Gamma	2021-05-03
hCoV-19/Brazil/SP-IB_112074/2021	EPI_ISL_2444214	South America	Brazil	Sao Paulo	Sao Jose do Rio Preto	Gamma	2021-05-03
hCoV-19/Brazil/SP-IB_112073/2021	EPI_ISL_2444215	South America	Brazil	Sao Paulo	Sao Jose do Rio Preto	Gamma	2021-05-03
hCoV-19/Brazil/SP-IB_112108/2021	EPI_ISL_2444216	South America	Brazil	Sao Paulo	Sao Jose do Rio Preto	Gamma	2021-05-03
hCoV-19/Brazil/SP-IB_112062/2021	EPI_ISL_2444217	South America	Brazil	Sao Paulo	Sao Jose do Rio Preto	Alpha	2021-05-03
hCoV-19/Brazil/SP-IB_112093/2021	EPI_ISL_2444218	South America	Brazil	Sao Paulo	Sao Jose do Rio Preto	Gamma	2021-05-03
hCoV-19/Brazil/SP-IB_112090/2021	EPI_ISL_2444219	South America	Brazil	Sao Paulo	Sao Jose do Rio Preto	Gamma	2021-05-03
hCoV-19/Brazil/SP-IB_112102/2021	EPI_ISL_2444220	South America	Brazil	Sao Paulo	Sao Jose do Rio Preto	Gamma	2021-05-03
hCoV-19/Brazil/SP-IB_112107/2021	EPI_ISL_2444221	South America	Brazil	Sao Paulo	Sao Jose do Rio Preto	Gamma	2021-05-03
hCoV-19/Brazil/SP-IB_112094/2021	EPI_ISL_2444222	South America	Brazil	Sao Paulo	Sao Jose do Rio Preto	Gamma	2021-05-03
hCoV-19/Brazil/SP-SJRP49808/2021	EPI_ISL_3048961	South America	Brazil	Sao Paulo	Sao Jose do Rio Preto	Gamma	2021-05-03
hCoV-19/Brazil/SP-SJRP49829/2021	EPI_ISL_3048962	South America	Brazil	Sao Paulo	Sao Jose do Rio Preto	Gamma	2021-05-03
hCoV-19/Brazil/SP-BT23920/2021	EPI_ISL_2323128	South America	Brazil	Sao Paulo	Porto Ferreira	Gamma	2021-05-03
hCoV-19/Brazil/SP-BT23909/2021	EPI_ISL_2378644	South America	Brazil	Sao Paulo	Porto Ferreira	Gamma	2021-05-03
hCoV-19/Brazil/SP-BT23927/2021	EPI_ISL_2378645	South America	Brazil	Sao Paulo	Porto Ferreira	Gamma	2021-05-03
hCoV-19/Brazil/AL-FIOCRUZ-28089/2021	EPI_ISL_2557328	South America	Brazil	Alagoas	Marechal Deodoro	Gamma	2021-05-03
hCoV-19/Brazil/AL-FIOCRUZ-28090/2021	EPI_ISL_2557329	South America	Brazil	Alagoas	Marechal Deodoro	Gamma	2021-05-03
hCoV-19/Brazil/SP-SJRP49849/2021	EPI_ISL_3048963	South America	Brazil	Sao Paulo	Sao Jose do Rio Preto	Gamma	2021-05-04
hCoV-19/Brazil/PR-FIOCRUZ-28123/2021	EPI_ISL_2557374	South America	Brazil	Parana	Sao Jose dos Pinhais	Gamma	2021-05-04
hCoV-19/Brazil/SP-SJRP49861/2021	EPI_ISL_3048964	South America	Brazil	Sao Paulo	Sao Jose do Rio Preto	Gamma	2021-05-05
hCoV-19/Brazil/SP-SJRP49863/2021	EPI_ISL_3048965	South America	Brazil	Sao Paulo	Sao Jose do Rio Preto	Gamma	2021-05-05
hCoV-19/Brazil/RJ-FIOCRUZ-24518/2021	EPI_ISL_2466230	South America	Brazil	Rio de Janeiro	Iguaba Grande	Gamma	2021-05-05
hCoV-19/Brazil/SP-SJRP49872/2021	EPI_ISL_3048966	South America	Brazil	Sao Paulo	Sao Jose do Rio Preto	Gamma	2021-05-06
hCoV-19/Brazil/SP-SJRP49884/2021	EPI_ISL_3048967	South America	Brazil	Sao Paulo	Sao Jose do Rio Preto	Gamma	2021-05-06
hCoV-19/Brazil/AL-FIOCRUZ-28099/2021	EPI_ISL_2557327	South America	Brazil	Alagoas	Maceio	Gamma	2021-05-06
hCoV-19/Brazil/SP-SJRP49893/2021	EPI_ISL_3048968	South America	Brazil	Sao Paulo	Sao Jose do Rio Preto	Gamma	2021-05-10
hCoV-19/Brazil/SP-SJRP49896/2021	EPI_ISL_3048969	South America	Brazil	Sao Paulo	Sao Jose do Rio Preto	Gamma	2021-05-10
hCoV-19/Brazil/SP-SJRP49897/2021	EPI_ISL_3048970	South America	Brazil	Sao Paulo	Sao Jose do Rio Preto	Gamma	2021-05-10
hCoV-19/Brazil/SP-SJRP49906/2021	EPI_ISL_3048971	South America	Brazil	Sao Paulo	Sao Jose do Rio Preto	Gamma	2021-05-10
hCoV-19/Brazil/RJ-LNN01714/2021	EPI_ISL_2534924	South America	Brazil	Rio de Janeiro	Italva	Zeta	2021-05-11
hCoV-19/Brazil/PR-FIOCRUZ-28107/2021	EPI_ISL_2557373	South America	Brazil	Parana	Sao Jose dos Pinhais	Gamma	2021-05-12
hCoV-19/Brazil/SP-SJRP49973/2021	EPI_ISL_3048972	South America	Brazil	Sao Paulo	Sao Jose do Rio Preto	Gamma	2021-05-13
hCoV-19/Brazil/RJ-LNN02090/2021	EPI_ISL_2535232	South America	Brazil	Rio de Janeiro	Silva jardim	Gamma	2021-05-13
hCoV-19/Brazil/GO-HLAGYN-1656178/2021	EPI_ISL_2466465	South America	Brazil	Goias	Aparecida de Goiania	Gamma	2021-05-14
hCoV-19/Brazil/PR-FIOCRUZ-28114/2021	EPI_ISL_2557375	South America	Brazil	Parana	Sarandi	Gamma	2021-05-14
hCoV-19/Brazil/RJ-LNN02072/2021	EPI_ISL_2535214	South America	Brazil	Rio de Janeiro	Rio bonito	Zeta	2021-05-14
hCoV-19/Brazil/RJ-LNN02078/2021	EPI_ISL_2535220	South America	Brazil	Rio de Janeiro	Sao goncalo	Alpha	2021-05-15
hCoV-19/Brazil/RJ-LNN02087/2021	EPI_ISL_2535229	South America	Brazil	Rio de Janeiro	Silva jardim	Gamma	2021-05-15
hCoV-19/Brazil/SP-IB_110989/2021	EPI_ISL_2493194	South America	Brazil	Sao Paulo	−	B.1.1.28	2021-05-16
hCoV-19/Brazil/SP-IB_110990/2021	EPI_ISL_2493195	South America	Brazil	Sao Paulo	−	B.1.1.28	2021-05-16
hCoV-19/Brazil/SP-IB_111007/2021	EPI_ISL_2493271	South America	Brazil	Sao Paulo	−	Alpha	2021-05-16
hCoV-19/Brazil/SP-IB_111141/2021	EPI_ISL_2493565	South America	Brazil	Sao Paulo	−	Gamma	2021-05-16
hCoV-19/Brazil/SC-FIOCRUZ-28314/2021	EPI_ISL_2557420	South America	Brazil	Santa Catarina	Penha	Gamma	2021-05-16
hCoV-19/Brazil/SP-IB_111251/2021	EPI_ISL_2493567	South America	Brazil	Sao Paulo	−	Gamma	2021-05-16
hCoV-19/Brazil/RJ-LNN02088/2021	EPI_ISL_2535230	South America	Brazil	Rio de Janeiro	Silva jardim	Gamma	2021-05-16
hCoV-19/Brazil/SP-SJRP49994/2021	EPI_ISL_3048973	South America	Brazil	Sao Paulo	Sao Jose do Rio Preto	Gamma	2021-05-17
hCoV-19/Brazil/SP-SJRP50017/2021	EPI_ISL_3048974	South America	Brazil	Sao Paulo	Sao Jose do Rio Preto	Gamma	2021-05-17
hCoV-19/Brazil/SP-SJRP50028/2021	EPI_ISL_3048975	South America	Brazil	Sao Paulo	Sao Jose do Rio Preto	Gamma	2021-05-17
hCoV-19/Brazil/SP-IB_111000/2021	EPI_ISL_2493225	South America	Brazil	Sao Paulo	−	Alpha	2021-05-17
hCoV-19/Brazil/SC-FIOCRUZ-28313/2021	EPI_ISL_2557421	South America	Brazil	Santa Catarina	Tubarao	Gamma	2021-05-17
hCoV-19/Brazil/BA-FIOCRUZ-24782/2021	EPI_ISL_2466263	South America	Brazil	Bahia	Candeias	Gamma	2021-05-17
hCoV-19/Brazil/RJ-LNN02049/2021	EPI_ISL_2535191	South America	Brazil	Rio de Janeiro	Marica	Gamma	2021-05-17
hCoV-19/Brazil/RJ-LNN02050/2021	EPI_ISL_2535192	South America	Brazil	Rio de Janeiro	Mesquita	Gamma	2021-05-17
hCoV-19/Brazil/BA-FIOCRUZ-24783/2021	EPI_ISL_2466262	South America	Brazil	Bahia	Riachao Do Jacuipe	Gamma	2021-05-17
hCoV-19/Brazil/RJ-LNN02051/2021	EPI_ISL_2535193	South America	Brazil	Rio de Janeiro	Mesquita	Gamma	2021-05-17
hCoV-19/Brazil/SP-SJRP50045/2021	EPI_ISL_3048976	South America	Brazil	Sao Paulo	Sao Jose do Rio Preto	Gamma	2021-05-18
hCoV-19/Brazil/SP-IB_111009/2021	EPI_ISL_2493231	South America	Brazil	Sao Paulo	−	Alpha	2021-05-18
hCoV-19/Brazil/SP-IB_110830/2021	EPI_ISL_2493759	South America	Brazil	Sao Paulo	−	Gamma	2021-05-18
hCoV-19/Brazil/SP-IB_110848/2021	EPI_ISL_2493770	South America	Brazil	Sao Paulo	−	Gamma	2021-05-18
hCoV-19/Brazil/SP-IB_110863/2021	EPI_ISL_2493766	South America	Brazil	Sao Paulo	−	Gamma	2021-05-18
hCoV-19/Brazil/SP-IB_110593/2021	EPI_ISL_2473750	South America	Brazil	Sao Paulo	−	Gamma	2021-05-18
hCoV-19/Brazil/RJ-FIOCRUZ-27293/2021	EPI_ISL_2557406	South America	Brazil	Rio de Janeiro	Rio de Janeiro	Gamma	2021-05-18
hCoV-19/Brazil/SP-SJRP50062/2021	EPI_ISL_3048977	South America	Brazil	Sao Paulo	Sao Jose do Rio Preto	Gamma	2021-05-19
hCoV-19/Brazil/SP-IB_110833/2021	EPI_ISL_2493761	South America	Brazil	Sao Paulo	−	Gamma	2021-05-19
hCoV-19/Brazil/SC-FIOCRUZ-28316/2021	EPI_ISL_2557419	South America	Brazil	Santa Catarina	Navegantes	Gamma	2021-05-19
hCoV-19/Brazil/SP-IB_110893/2021	EPI_ISL_2494337	South America	Brazil	Sao Paulo	−	Gamma	2021-05-19
hCoV-19/Brazil/SP-SJRP50084/2021	EPI_ISL_3048978	South America	Brazil	Sao Paulo	Sao Jose do Rio Preto	Gamma	2021-05-20
hCoV-19/Brazil/RJ-LNN01938/2021	EPI_ISL_2535089	South America	Brazil	Rio de Janeiro	Volta redonda	Gamma	2021-05-20
hCoV-19/Brazil/SP-IB_112391/2021	EPI_ISL_2494332	South America	Brazil	Sao Paulo	−	Gamma	2021-05-20
hCoV-19/Brazil/BA-FIOCRUZ-26243/2021	EPI_ISL_2557337	South America	Brazil	Bahia	Cruz das Almas	Gamma	2021-05-21
hCoV-19/Brazil/BA-FIOCRUZ-26242/2021	EPI_ISL_2557338	South America	Brazil	Bahia	Salvador	Gamma	2021-05-21
hCoV-19/Brazil/BA-FIOCRUZ-26244/2021	EPI_ISL_2557339	South America	Brazil	Bahia	Santo Amaro	Gamma	2021-05-21
hCoV-19/Brazil/GO-HLAGYN-1669159/2021	EPI_ISL_2466466	South America	Brazil	Goias	Aparecida de Goiania	Gamma	2021-05-22
hCoV-19/Brazil/SP-IB_112228/2021	EPI_ISL_2494334	South America	Brazil	Sao Paulo	−	Gamma	2021-05-23
hCoV-19/Brazil/SP-SJRP50094/2021	EPI_ISL_3048979	South America	Brazil	Sao Paulo	Sao Jose do Rio Preto	Gamma	2021-05-24
hCoV-19/Brazil/ES-FIOCRUZ-26762/2021	EPI_ISL_2375477	South America	Brazil	Espirito Santo	Vargem Alta	Gamma	2021-05-24
hCoV-19/Brazil/SP-IB_111725/2021	EPI_ISL_2493812	South America	Brazil	Sao Paulo	−	Gamma	2021-05-24
hCoV-19/Brazil/SP-IB_111721/2021	EPI_ISL_2493809	South America	Brazil	Sao Paulo	−	Gamma	2021-05-24
hCoV-19/Brazil/RJ-LNN01928/2021	EPI_ISL_2535087	South America	Brazil	Rio de Janeiro	Trajano de moraes	Gamma	2021-05-24
hCoV-19/Brazil/SP-SJRP50147/2021	EPI_ISL_3048980	South America	Brazil	Sao Paulo	Sao Jose do Rio Preto	Gamma	2021-05-25
hCoV-19/Brazil/SP-IB_112364/2021	EPI_ISL_2494338	South America	Brazil	Sao Paulo	−	Gamma	2021-05-25
hCoV-19/Brazil/SP-IB_111680/2021	EPI_ISL_2493242	South America	Brazil	Sao Paulo	−	Alpha	2021-05-27
hCoV-19/Brazil/SP-IB_112342/2021	EPI_ISL_2493251	South America	Brazil	Sao Paulo	−	Alpha	2021-05-27
hCoV-19/Brazil/SP-IB_111694/2021	EPI_ISL_2494324	South America	Brazil	Sao Paulo	−	Gamma	2021-05-27
hCoV-19/Brazil/SP-IB_111950/2021	EPI_ISL_2494326	South America	Brazil	Sao Paulo	−	Gamma	2021-05-27
hCoV-19/Brazil/SP-IB_112372/2021	EPI_ISL_2494336	South America	Brazil	Sao Paulo	−	Gamma	2021-05-27
hCoV-19/Brazil/SP-SJRP50302/2021	EPI_ISL_3048997	South America	Brazil	Sao Paulo	Sao Jose do Rio Preto	Gamma	2021-05-30
hCoV-19/Brazil/SP-SJRP50201/2021	EPI_ISL_3048981	South America	Brazil	Sao Paulo	Sao Jose do Rio Preto	Gamma	2021-05-31
hCoV-19/Brazil/SP-SJRP50202/2021	EPI_ISL_3048982	South America	Brazil	Sao Paulo	Sao Jose do Rio Preto	Gamma	2021-05-31
hCoV-19/Brazil/SP-SJRP50215/2021	EPI_ISL_3048984	South America	Brazil	Sao Paulo	Sao Jose do Rio Preto	Gamma	2021-05-31
hCoV-19/Brazil/SP-SJRP50223/2021	EPI_ISL_3048985	South America	Brazil	Sao Paulo	Sao Jose do Rio Preto	Gamma	2021-05-31
hCoV-19/Brazil/SP-SJRP50228/2021	EPI_ISL_3048986	South America	Brazil	Sao Paulo	Sao Jose do Rio Preto	Gamma	2021-05-31
hCoV-19/Brazil/SP-SJRP50234/2021	EPI_ISL_3048987	South America	Brazil	Sao Paulo	Sao Jose do Rio Preto	Gamma	2021-05-31
hCoV-19/Brazil/SP-SJRP50250/2021	EPI_ISL_3048988	South America	Brazil	Sao Paulo	Sao Jose do Rio Preto	Gamma	2021-05-31
hCoV-19/Brazil/SP-SJRP50251/2021	EPI_ISL_3048989	South America	Brazil	Sao Paulo	Sao Jose do Rio Preto	Gamma	2021-05-31
hCoV-19/Brazil/SP-SJRP50255/2021	EPI_ISL_3048990	South America	Brazil	Sao Paulo	Sao Jose do Rio Preto	Gamma	2021-05-31
hCoV-19/Brazil/SP-SJRP50260/2021	EPI_ISL_3048991	South America	Brazil	Sao Paulo	Sao Jose do Rio Preto	Gamma	2021-05-31
hCoV-19/Brazil/SP-SJRP50263/2021	EPI_ISL_3048992	South America	Brazil	Sao Paulo	Sao Jose do Rio Preto	Gamma	2021-05-31
hCoV-19/Brazil/SP-SJRP50278/2021	EPI_ISL_3048993	South America	Brazil	Sao Paulo	Sao Jose do Rio Preto	Gamma	2021-05-31
hCoV-19/Brazil/SP-SJRP50292/2021	EPI_ISL_3048994	South America	Brazil	Sao Paulo	Sao Jose do Rio Preto	Gamma	2021-05-31
hCoV-19/Brazil/SP-SJRP50296/2021	EPI_ISL_3048995	South America	Brazil	Sao Paulo	Sao Jose do Rio Preto	Gamma	2021-05-31
hCoV-19/Brazil/SP-SJRP50298/2021	EPI_ISL_3048996	South America	Brazil	Sao Paulo	Sao Jose do Rio Preto	Gamma	2021-05-31
hCoV-19/Brazil/RJ-FIOCRUZ-27453/2021	EPI_ISL_2557407	South America	Brazil	Rio de Janeiro	Rio de Janeiro	Gamma	2021-06-02
hCoV-19/Brazil/RJ-FIOCRUZ-28176/2021	EPI_ISL_2557409	South America	Brazil	Rio de Janeiro	Rio de Janeiro	Gamma	2021-06-08
hCoV-19/Brazil/SP-SJRP50337/2021	EPI_ISL_3048998	South America	Brazil	Sao Paulo	Sao Jose do Rio Preto	Gamma	2021-06-09
hCoV-19/Brazil/SP-SJRP50342/2021	EPI_ISL_3048999	South America	Brazil	Sao Paulo	Sao Jose do Rio Preto	Gamma	2021-06-09
hCoV-19/Brazil/SP-SJRP50353/2021	EPI_ISL_3049000	South America	Brazil	Sao Paulo	Sao Jose do Rio Preto	Gamma	2021-06-09
hCoV-19/Brazil/RJ-FIOCRUZ-28542/2021	EPI_ISL_2557410	South America	Brazil	Rio de Janeiro	Rio de Janeiro	Gamma	2021-06-09
hCoV-19/Brazil/SP-SJRP50396/2021	EPI_ISL_3055544	South America	Brazil	Sao Paulo	Sao Jose do Rio Preto	Gamma	2021-06-14
hCoV-19/Brazil/SP-SJRP50409/2021	EPI_ISL_3049002	South America	Brazil	Sao Paulo	Sao Jose do Rio Preto	Gamma	2021-06-15
hCoV-19/Brazil/SP-SJRP50426/2021	EPI_ISL_3049003	South America	Brazil	Sao Paulo	Sao Jose do Rio Preto	Gamma	2021-06-15
hCoV-19/Brazil/SP-SJRP50427/2021	EPI_ISL_3049004	South America	Brazil	Sao Paulo	Sao Jose do Rio Preto	Gamma	2021-06-15
hCoV-19/Brazil/SP-SJRP50432/2021	EPI_ISL_3049005	South America	Brazil	Sao Paulo	Sao Jose do Rio Preto	Gamma	2021-06-15
hCoV-19/Brazil/SP-SJRP50438/2021	EPI_ISL_3049006	South America	Brazil	Sao Paulo	Sao Jose do Rio Preto	Gamma	2021-06-16
hCoV-19/Brazil/SP-SJRP50440/2021	EPI_ISL_3049007	South America	Brazil	Sao Paulo	Sao Jose do Rio Preto	Gamma	2021-06-16
hCoV-19/Brazil/SP-SJRP50446/2021	EPI_ISL_3049008	South America	Brazil	Sao Paulo	Sao Jose do Rio Preto	Gamma	2021-06-16
hCoV-19/Brazil/SP-SJRP50454/2021	EPI_ISL_3055542	South America	Brazil	Sao Paulo	Sao Jose do Rio Preto	Gamma	2021-06-16
hCoV-19/Brazil/SP-SJRP50455/2021	EPI_ISL_3049009	South America	Brazil	Sao Paulo	Sao Jose do Rio Preto	Gamma	2021-06-16
hCoV-19/Brazil/SP-SJRP50458/2021	EPI_ISL_3049010	South America	Brazil	Sao Paulo	Sao Jose do Rio Preto	Gamma	2021-06-16
hCoV-19/Brazil/SP-SJRP50470/2021	EPI_ISL_3049011	South America	Brazil	Sao Paulo	Sao Jose do Rio Preto	Gamma	2021-06-17
hCoV-19/Brazil/SP-SJRP50481/2021	EPI_ISL_3049012	South America	Brazil	Sao Paulo	Sao Jose do Rio Preto	Gamma	2021-06-17
hCoV-19/Brazil/SP-SJRP50506/2021	EPI_ISL_3055529	South America	Brazil	Sao Paulo	Sao Jose do Rio Preto	Gamma	2021-06-21
hCoV-19/Brazil/SP-SJRP50494/2021	EPI_ISL_3049014	South America	Brazil	Sao Paulo	Sao Jose do Rio Preto	Gamma	2021-06-21
hCoV-19/Brazil/SP-SJRP50496/2021	EPI_ISL_3049015	South America	Brazil	Sao Paulo	Sao Jose do Rio Preto	Gamma	2021-06-21
hCoV-19/Brazil/SP-SJRP50497/2021	EPI_ISL_3049016	South America	Brazil	Sao Paulo	Sao Jose do Rio Preto	Gamma	2021-06-21
hCoV-19/Brazil/SP-SJRP50498/2021	EPI_ISL_3049017	South America	Brazil	Sao Paulo	Sao Jose do Rio Preto	Gamma	2021-06-21
hCoV-19/Brazil/SP-SJRP50499/2021	EPI_ISL_3049018	South America	Brazil	Sao Paulo	Sao Jose do Rio Preto	Gamma	2021-06-21
hCoV-19/Brazil/SP-SJRP50500/2021	EPI_ISL_3049019	South America	Brazil	Sao Paulo	Sao Jose do Rio Preto	Gamma	2021-06-21
hCoV-19/Brazil/SP-SJRP50501/2021	EPI_ISL_3049020	South America	Brazil	Sao Paulo	Sao Jose do Rio Preto	Gamma	2021-06-21
hCoV-19/Brazil/SP-SJRP50620/2021	EPI_ISL_3049023	South America	Brazil	Sao Paulo	Sao Jose do Rio Preto	Gamma	2021-06-29
hCoV-19/Brazil/SP-SJRP50621/2021	EPI_ISL_3049024	South America	Brazil	Sao Paulo	Sao Jose do Rio Preto	Gamma	2021-06-29
hCoV-19/Brazil/SP-SJRP50622/2021	EPI_ISL_3049025	South America	Brazil	Sao Paulo	Sao Jose do Rio Preto	Gamma	2021-06-29
hCoV-19/Brazil/SP-SJRP50624/2021	EPI_ISL_3049027	South America	Brazil	Sao Paulo	Sao Jose do Rio Preto	Gamma	2021-06-29
hCoV-19/Brazil/SP-SJRP50625/2021	EPI_ISL_3049028	South America	Brazil	Sao Paulo	Sao Jose do Rio Preto	Gamma	2021-06-29
hCoV-19/Brazil/SP-SJRP50628/2021	EPI_ISL_3055532	South America	Brazil	Sao Paulo	Sao Jose do Rio Preto	Gamma	2021-06-29
hCoV-19/Brazil/SP-SJRP50632/2021	EPI_ISL_3055533	South America	Brazil	Sao Paulo	Sao Jose do Rio Preto	Gamma	2021-06-29
hCoV-19/Brazil/SP-SJRP50633/2021	EPI_ISL_3049030	South America	Brazil	Sao Paulo	Sao Jose do Rio Preto	Gamma	2021-06-29
