# Supplementary material for: Impact of SARS-CoV-2 Gamma lineage introduction and COVID-19 vaccination on the epidemiological landscape of a Brazilian city
Source: Commun Med (Lond). 2022 Apr 13;2:41. doi: 10.1038/s43856-022-00108-5 (PMC9053258; doi:10.1038/s43856-022-00108-5)
Supplement: Supplementary file 9 — Supplementary Data 8 [file 43856_2022_108_MOESM9_ESM.xlsx]

## Sheet: Planilha1
Supplementary Data 8. Maximum-Likelihood dataset based on SARS-CoV-2 whole genome sequences from the Regional Health Department XV (RHD XV).
Sequence ID	GISAID access number	Continent	Country	State	Municipality	Lineage	Collect date
hCoV-19/Wuhan/WIV04/2019	EPI_ISL_402124	Asia	China	Hubei	Wuhan	B	2019-12-30
hCoV-19/Brazil/SP-SJRP33873/2020	EPI_ISL_3048947	South America	Brazil	Sao Paulo	Sao Jose do Rio Preto	B.1.1.33	2020-10-03
hCoV-19/Brazil/SP-SJRP34332/2020	EPI_ISL_3048948	South America	Brazil	Sao Paulo	Sao Jose do Rio Preto	B.1.1.28	2020-10-05
hCoV-19/Brazil/SP-SJRP35681/2020	EPI_ISL_3048949	South America	Brazil	Sao Paulo	Sao Jose do Rio Preto	B.1.1.28	2020-10-09
hCoV-19/Brazil/SP-SJRP35937/2020	EPI_ISL_3048950	South America	Brazil	Sao Paulo	Sao Jose do Rio Preto	B.1.1.28	2020-10-10
hCoV-19/Brazil/SP-SJRP38122/2020	EPI_ISL_3048951	South America	Brazil	Sao Paulo	Sao Jose do Rio Preto	N.9	2020-10-17
hCoV-19/Brazil/SP-SJRP38125/2020	EPI_ISL_3048952	South America	Brazil	Sao Paulo	Sao Jose do Rio Preto	B.1.1.28	2020-10-17
hCoV-19/Brazil/SP-SJRP39575/2020	EPI_ISL_3048953	South America	Brazil	Sao Paulo	Sao Jose do Rio Preto	B.1.1.33	2020-10-22
hCoV-19/Brazil/SP-SJRP43950/2020	EPI_ISL_2008942	South America	Brazil	Sao Paulo	Sao Jose do Rio Preto	Zeta	2020-11-09
hCoV-19/Brazil/SP-SJRP43952/2020	EPI_ISL_2008943	South America	Brazil	Sao Paulo	Sao Jose do Rio Preto	B.1.1.33	2020-11-09
hCoV-19/Brazil/SP-SJRP43914/2020	EPI_ISL_2107299	South America	Brazil	Sao Paulo	Sao Jose do Rio Preto	N.9	2020-11-09
hCoV-19/Brazil/SP-SJRP43955/2020	EPI_ISL_2544877	South America	Brazil	Sao Paulo	Sao Jose do Rio Preto	N.9	2020-11-09
hCoV-19/Brazil/SP-SJRP45970/2020	EPI_ISL_2544879	South America	Brazil	Sao Paulo	Sao Jose do Rio Preto	B.1.1.28	2020-11-16
hCoV-19/Brazil/SP-SJRP45974/2020	EPI_ISL_2544880	South America	Brazil	Sao Paulo	Sao Jose do Rio Preto	B.1.1.28	2020-11-16
hCoV-19/Brazil/SP-SJRP47572/2020	EPI_ISL_2544882	South America	Brazil	Sao Paulo	Sao Jose do Rio Preto	N.9	2020-11-20
hCoV-19/Brazil/SP-SJRP47579/2020	EPI_ISL_2544883	South America	Brazil	Sao Paulo	Sao Jose do Rio Preto	Zeta	2020-11-20
hCoV-19/Brazil/SP-SJRP47585/2020	EPI_ISL_2544884	South America	Brazil	Sao Paulo	Sao Jose do Rio Preto	N.9	2020-11-20
hCoV-19/Brazil/SP-SJRP47594/2020	EPI_ISL_2544885	South America	Brazil	Sao Paulo	Sao Jose do Rio Preto	N.9	2020-11-20
hCoV-19/Brazil/SP-SJRP47605/2020	EPI_ISL_2544886	South America	Brazil	Sao Paulo	Sao Jose do Rio Preto	Zeta	2020-11-20
hCoV-19/Brazil/SP-SJRP47622/2020	EPI_ISL_2544887	South America	Brazil	Sao Paulo	Sao Jose do Rio Preto	B.1.1.33	2020-11-20
hCoV-19/Brazil/SP-SJRP47624/2020	EPI_ISL_2544888	South America	Brazil	Sao Paulo	Sao Jose do Rio Preto	N.9	2020-11-20
hCoV-19/Brazil/SP-SJRP47957/2020	EPI_ISL_2544889	South America	Brazil	Sao Paulo	Onda Verde	B.1.1.28	2020-11-21
hCoV-19/Brazil/SP-SJRP47963/2020	EPI_ISL_2544890	South America	Brazil	Sao Paulo	Sao Jose do Rio Preto	N.9	2020-11-21
hCoV-19/Brazil/SP-SJRP47970/2020	EPI_ISL_2544891	South America	Brazil	Sao Paulo	Mirassol	B.1.1.28	2020-11-21
hCoV-19/Brazil/SP-SJRP47988/2020	EPI_ISL_2544892	South America	Brazil	Sao Paulo	Sao Jose do Rio Preto	N.9	2020-11-21
hCoV-19/Brazil/SP-SJRP48890/2020	EPI_ISL_2107300	South America	Brazil	Sao Paulo	Sao Jose do Rio Preto	B.1.1.28	2020-11-24
hCoV-19/Brazil/SP-SJRP48851/2020	EPI_ISL_2544894	South America	Brazil	Sao Paulo	Monte Aprazivel	B.1.1.28	2020-11-24
hCoV-19/Brazil/SP-SJRP48857/2020	EPI_ISL_2544895	South America	Brazil	Sao Paulo	Sao Jose do Rio Preto	B.1.1.28	2020-11-24
hCoV-19/Brazil/SP-SJRP48886/2020	EPI_ISL_2544897	South America	Brazil	Sao Paulo	Sao Jose do Rio Preto	N.9	2020-11-24
hCoV-19/Brazil/SP-SJRP48902/2020	EPI_ISL_2544898	South America	Brazil	Sao Paulo	Sao Jose do Rio Preto	Zeta	2020-11-24
hCoV-19/Brazil/SP-SJRPRE02/2020	EPI_ISL_2008937	South America	Brazil	Sao Paulo	Sao Jose do Rio Preto	B.1.1.28	2020-12-31
hCoV-19/Brazil/SP-SJRP64/2021	EPI_ISL_2156471	South America	Brazil	Sao Paulo	Guapiacu	B.1.1.28	2021-01-14
hCoV-19/Brazil/SP-SJRP62/2021	EPI_ISL_2544854	South America	Brazil	Sao Paulo	Ibira	Zeta	2021-01-14
hCoV-19/Brazil/SP-SJRP67/2021	EPI_ISL_2544855	South America	Brazil	Sao Paulo	Bady Bassitt	Zeta	2021-01-15
hCoV-19/Brazil/SP-SJRP7/2021	EPI_ISL_1785609	South America	Brazil	Sao Paulo	Ibira	Zeta	2021-01-16
hCoV-19/Brazil/SP-SJRP8/2021	EPI_ISL_1785610	South America	Brazil	Sao Paulo	Sao Jose do Rio Preto	B.1.1.28	2021-01-16
hCoV-19/Brazil/SP-SJRP10/2021	EPI_ISL_1785611	South America	Brazil	Sao Paulo	Sao Jose do Rio Preto	Zeta	2021-01-16
hCoV-19/Brazil/SP-SJRP16/2021	EPI_ISL_1785613	South America	Brazil	Sao Paulo	Sao Jose do Rio Preto	Zeta	2021-01-16
hCoV-19/Brazil/SP-SJRP44/2021	EPI_ISL_1785614	South America	Brazil	Sao Paulo	Sao Jose do Rio Preto	Zeta	2021-01-16
hCoV-19/Brazil/SP-SJRP17/2021	EPI_ISL_2013854	South America	Brazil	Sao Paulo	Sao Jose do Rio Preto	Zeta	2021-01-16
hCoV-19/Brazil/SP-SJRP78850/2021	EPI_ISL_2107304	South America	Brazil	Sao Paulo	Palestina	B.1.1.28	2021-01-16
hCoV-19/Brazil/SP-SJRP11/2021	EPI_ISL_2155088	South America	Brazil	Sao Paulo	Potirendaba	B.1.1.28	2021-01-16
hCoV-19/Brazil/SP-SJRP24/2021	EPI_ISL_2155841	South America	Brazil	Sao Paulo	Orindiuva	Zeta	2021-01-16
hCoV-19/Brazil/SP-SJRP26/2021	EPI_ISL_2156051	South America	Brazil	Sao Paulo	Jose Bonifacio	Zeta	2021-01-16
hCoV-19/Brazil/SP-SJRP33/2021	EPI_ISL_2156096	South America	Brazil	Sao Paulo	Sao Jose do Rio Preto	N.9	2021-01-16
hCoV-19/Brazil/SP-SJRP39/2021	EPI_ISL_2156152	South America	Brazil	Sao Paulo	Sao Jose do Rio Preto	Zeta	2021-01-16
hCoV-19/Brazil/SP-SJRP15MS/2021	EPI_ISL_2543759	South America	Brazil	Sao Paulo	Sao Jose do Rio Preto	Zeta	2021-01-16
hCoV-19/Brazil/SP-SJRP2/2021	EPI_ISL_2544837	South America	Brazil	Sao Paulo	Sao Jose do Rio Preto	B.1.1.33	2021-01-16
hCoV-19/Brazil/SP-SJRP4/2021	EPI_ISL_2544838	South America	Brazil	Sao Paulo	Sao Jose do Rio Preto	B.1.1.28	2021-01-16
hCoV-19/Brazil/SP-SJRP9/2021	EPI_ISL_2544839	South America	Brazil	Sao Paulo	Sao Jose do Rio Preto	Zeta	2021-01-16
hCoV-19/Brazil/SP-SJRP12/2021	EPI_ISL_2544840	South America	Brazil	Sao Paulo	Sao Jose do Rio Preto	Zeta	2021-01-16
hCoV-19/Brazil/SP-SJRP20/2021	EPI_ISL_2544841	South America	Brazil	Sao Paulo	Sao Jose do Rio Preto	N.9	2021-01-16
hCoV-19/Brazil/SP-SJRP27/2021	EPI_ISL_2544843	South America	Brazil	Sao Paulo	Sao Jose do Rio Preto	Zeta	2021-01-16
hCoV-19/Brazil/SP-SJRP28/2021	EPI_ISL_2544844	South America	Brazil	Sao Paulo	Sao Jose do Rio Preto	Zeta	2021-01-16
hCoV-19/Brazil/SP-SJRP29/2021	EPI_ISL_2544845	South America	Brazil	Sao Paulo	Sao Jose do Rio Preto	Zeta	2021-01-16
hCoV-19/Brazil/SP-SJRP34/2021	EPI_ISL_2544846	South America	Brazil	Sao Paulo	Sao Jose do Rio Preto	Zeta	2021-01-16
hCoV-19/Brazil/SP-SJRP35/2021	EPI_ISL_2544847	South America	Brazil	Sao Paulo	Sao Jose do Rio Preto	Zeta	2021-01-16
hCoV-19/Brazil/SP-SJRP36/2021	EPI_ISL_2544848	South America	Brazil	Sao Paulo	Sao Jose do Rio Preto	B.1.1.28	2021-01-16
hCoV-19/Brazil/SP-SJRP37/2021	EPI_ISL_2544849	South America	Brazil	Sao Paulo	Sao Jose do Rio Preto	B.1.1.28	2021-01-16
hCoV-19/Brazil/SP-SJRP38/2021	EPI_ISL_2544850	South America	Brazil	Sao Paulo	Sao Jose do Rio Preto	Zeta	2021-01-16
hCoV-19/Brazil/SP-SJRP41/2021	EPI_ISL_2544851	South America	Brazil	Sao Paulo	Sao Jose do Rio Preto	B.1.1.28	2021-01-16
hCoV-19/Brazil/SP-SJRP42/2021	EPI_ISL_2544852	South America	Brazil	Sao Paulo	Sao Jose do Rio Preto	Zeta	2021-01-16
hCoV-19/Brazil/SP-SJRP40/2021	EPI_ISL_2156261	South America	Brazil	Sao Paulo	Sao Jose do Rio Preto	Zeta	2021-01-16
hCoV-19/Brazil/SP-SJRP137/2021	EPI_ISL_2544856	South America	Brazil	Sao Paulo	Ipigua	B.1.1.28	2021-01-17
hCoV-19/Brazil/SP-SJRP79358/2021	EPI_ISL_2008939	South America	Brazil	Sao Paulo	Palestina	B.1.1.28	2021-01-18
hCoV-19/Brazil/SP-SJRP155/2021	EPI_ISL_2544857	South America	Brazil	Sao Paulo	Balsamo	B.1.1.28	2021-01-18
hCoV-19/Brazil/SP-SJRP156/2021	EPI_ISL_2544858	South America	Brazil	Sao Paulo	Balsamo	B.1.1.28	2021-01-18
hCoV-19/Brazil/SP-SJRP246/2021	EPI_ISL_2544875	South America	Brazil	Sao Paulo	Jaci	Zeta	2021-01-25
hCoV-19/Brazil/SP-SJRP178/2021	EPI_ISL_2544859	South America	Brazil	Sao Paulo	Mirassol	Zeta	2021-01-26
hCoV-19/Brazil/SP-SJRP187/2021	EPI_ISL_2544860	South America	Brazil	Sao Paulo	Ibira	Zeta	2021-01-26
hCoV-19/Brazil/SP-SJRP198/2021	EPI_ISL_2544861	South America	Brazil	Sao Paulo	Sao Jose do Rio Preto	Zeta	2021-01-26
hCoV-19/Brazil/SP-SJRP199/2021	EPI_ISL_2544862	South America	Brazil	Sao Paulo	Mirassol	B.1.1.28	2021-01-26
hCoV-19/Brazil/SP-SJRP200/2021	EPI_ISL_2544863	South America	Brazil	Sao Paulo	Sao Jose do Rio Preto	Zeta	2021-01-26
hCoV-19/Brazil/SP-SJRP201/2021	EPI_ISL_2544864	South America	Brazil	Sao Paulo	Sao Jose do Rio Preto	Gamma	2021-01-26
hCoV-19/Brazil/SP-SJRP202/2021	EPI_ISL_2544865	South America	Brazil	Sao Paulo	Sao Jose do Rio Preto	Zeta	2021-01-26
hCoV-19/Brazil/SP-SJRP204/2021	EPI_ISL_2544866	South America	Brazil	Sao Paulo	Sao Jose do Rio Preto	Zeta	2021-01-26
hCoV-19/Brazil/SP-SJRP206/2021	EPI_ISL_2544867	South America	Brazil	Sao Paulo	Sao Jose do Rio Preto	Zeta	2021-01-26
hCoV-19/Brazil/SP-SJRP207/2021	EPI_ISL_2544868	South America	Brazil	Sao Paulo	Sao Jose do Rio Preto	Zeta	2021-01-26
hCoV-19/Brazil/SP-SJRP212/2021	EPI_ISL_2544869	South America	Brazil	Sao Paulo	Sao Jose do Rio Preto	Zeta	2021-01-26
hCoV-19/Brazil/SP-SJRP213/2021	EPI_ISL_2544870	South America	Brazil	Sao Paulo	Sao Jose do Rio Preto	N.9	2021-01-26
hCoV-19/Brazil/SP-SJRP214/2021	EPI_ISL_2544871	South America	Brazil	Sao Paulo	Jaci	Zeta	2021-01-26
hCoV-19/Brazil/SP-SJRP215/2021	EPI_ISL_2544872	South America	Brazil	Sao Paulo	Sao Jose do Rio Preto	Zeta	2021-01-26
hCoV-19/Brazil/SP-SJRP222/2021	EPI_ISL_2544873	South America	Brazil	Sao Paulo	Ipigua	B.1.1.28	2021-01-26
hCoV-19/Brazil/SP-SJRP15/2021	EPI_ISL_1941583	South America	Brazil	Sao Paulo	Sao Jose do Rio Preto	Gamma	2021-02-26
hCoV-19/Brazil/SP-SJRPRE18/2021	EPI_ISL_2008938	South America	Brazil	Sao Paulo	Sao Jose do Rio Preto	Gamma	2021-02-27
hCoV-19/Brazil/SP-SJRP16B/2021	EPI_ISL_1785612	South America	Brazil	Sao Paulo	Sao Jose do Rio Preto	B.1.1.28	2021-03-08
hCoV-19/Brazil/SP-SJRP14/2021	EPI_ISL_1754186	South America	Brazil	Sao Paulo	Sao Jose do Rio Preto	Gamma	2021-03-11
hCoV-19/Brazil/SP-SJRP309/2021	EPI_ISL_2008940	South America	Brazil	Sao Paulo	Sao Jose do Rio Preto	Gamma	2021-03-24
hCoV-19/Brazil/SP-SJRP325/2021	EPI_ISL_2154703	South America	Brazil	Sao Paulo	Sao Jose do Rio Preto	Gamma	2021-03-25
hCoV-19/Brazil/SP-SJRP326/2021	EPI_ISL_2154956	South America	Brazil	Sao Paulo	Sao Jose do Rio Preto	Gamma	2021-03-25
hCoV-19/Brazil/SP-IB_112050/2021	EPI_ISL_2443061	South America	Brazil	Sao Paulo	Sao Jose do Rio Preto	Alpha	2021-04-09
hCoV-19/Brazil/SP-IB_112051/2021	EPI_ISL_2443059	South America	Brazil	Sao Paulo	Sao Jose do Rio Preto	Gamma	2021-04-09
hCoV-19/Brazil/SP-IB_112052/2021	EPI_ISL_2443058	South America	Brazil	Sao Paulo	Sao Jose do Rio Preto	Gamma	2021-04-09
hCoV-19/Brazil/SP-IB_112053/2021	EPI_ISL_2443065	South America	Brazil	Sao Paulo	Sao Jose do Rio Preto	Gamma	2021-04-09
hCoV-19/Brazil/SP-IB_112055/2021	EPI_ISL_2443064	South America	Brazil	Sao Paulo	Sao Jose do Rio Preto	Gamma	2021-04-09
hCoV-19/Brazil/SP-IB_112056/2021	EPI_ISL_2443063	South America	Brazil	Sao Paulo	Nova Alianca	Gamma	2021-04-09
hCoV-19/Brazil/SP-IB_112057/2021	EPI_ISL_2443062	South America	Brazil	Sao Paulo	Sao Jose do Rio Preto	Gamma	2021-04-09
hCoV-19/Brazil/SP-IB_112054/2021	EPI_ISL_2443060	South America	Brazil	Sao Paulo	Mirassol	Gamma	2021-04-09
hCoV-19/Brazil/SP-SJRP49569/2021	EPI_ISL_3048955	South America	Brazil	Sao Paulo	Sao Jose do Rio Preto	Gamma	2021-04-14
hCoV-19/Brazil/SP-SJRP49549/2021	EPI_ISL_3048954	South America	Brazil	Sao Paulo	Sao Jose do Rio Preto	Gamma	2021-04-15
hCoV-19/Brazil/SP-SJRP49626/2021	EPI_ISL_2008944	South America	Brazil	Sao Paulo	Sao Jose do Rio Preto	Gamma	2021-04-19
hCoV-19/Brazil/SP-SJRP49627/2021	EPI_ISL_2008945	South America	Brazil	Sao Paulo	Sao Jose do Rio Preto	Gamma	2021-04-19
hCoV-19/Brazil/SP-SJRP49628/2021	EPI_ISL_2008946	South America	Brazil	Sao Paulo	Sao Jose do Rio Preto	Gamma	2021-04-19
hCoV-19/Brazil/SP-SJRP49630/2021	EPI_ISL_2008947	South America	Brazil	Sao Paulo	Guapiacu	Gamma	2021-04-19
hCoV-19/Brazil/SP-SJRP49636/2021	EPI_ISL_2008948	South America	Brazil	Sao Paulo	Sao Jose do Rio Preto	Gamma	2021-04-19
hCoV-19/Brazil/SP-SJRP49637/2021	EPI_ISL_2008949	South America	Brazil	Sao Paulo	Jose Bonifacio	Gamma	2021-04-19
hCoV-19/Brazil/SP-SJRP49639/2021	EPI_ISL_2008950	South America	Brazil	Sao Paulo	Sao Jose do Rio Preto	Gamma	2021-04-19
hCoV-19/Brazil/SP-SJRP49640/2021	EPI_ISL_2008951	South America	Brazil	Sao Paulo	Sao Jose do Rio Preto	Gamma	2021-04-19
hCoV-19/Brazil/SP-SJRP49642/2021	EPI_ISL_2008952	South America	Brazil	Sao Paulo	Sao Jose do Rio Preto	Gamma	2021-04-19
hCoV-19/Brazil/SP-SJRP49644/2021	EPI_ISL_2008953	South America	Brazil	Sao Paulo	Guapiacu	Gamma	2021-04-19
hCoV-19/Brazil/SP-SJRP49645/2021	EPI_ISL_2008954	South America	Brazil	Sao Paulo	Sao Jose do Rio Preto	Gamma	2021-04-19
hCoV-19/Brazil/SP-SJRP49646/2021	EPI_ISL_2008955	South America	Brazil	Sao Paulo	Sao Jose do Rio Preto	Gamma	2021-04-19
hCoV-19/Brazil/SP-SJRP49647/2021	EPI_ISL_2008956	South America	Brazil	Sao Paulo	Sao Jose do Rio Preto	Gamma	2021-04-19
hCoV-19/Brazil/SP-SJRP49648/2021	EPI_ISL_2008957	South America	Brazil	Sao Paulo	Sao Jose do Rio Preto	Gamma	2021-04-19
hCoV-19/Brazil/SP-SJRP49653/2021	EPI_ISL_2008958	South America	Brazil	Sao Paulo	Mirassol	Gamma	2021-04-19
hCoV-19/Brazil/SP-SJRP49662/2021	EPI_ISL_2008959	South America	Brazil	Sao Paulo	Sao Jose do Rio Preto	Gamma	2021-04-19
hCoV-19/Brazil/SP-SJRP49663/2021	EPI_ISL_2008960	South America	Brazil	Sao Paulo	Sao Jose do Rio Preto	Gamma	2021-04-19
hCoV-19/Brazil/SP-SJRP49664/2021	EPI_ISL_2008961	South America	Brazil	Sao Paulo	Sao Jose do Rio Preto	Gamma	2021-04-19
hCoV-19/Brazil/SP-SJRP49666/2021	EPI_ISL_2008962	South America	Brazil	Sao Paulo	Sao Jose do Rio Preto	Gamma	2021-04-19
hCoV-19/Brazil/SP-SJRP49667/2021	EPI_ISL_2008963	South America	Brazil	Sao Paulo	Sao Jose do Rio Preto	Gamma	2021-04-19
hCoV-19/Brazil/SP-SJRP49669/2021	EPI_ISL_2008964	South America	Brazil	Sao Paulo	Sao Jose do Rio Preto	Gamma	2021-04-19
hCoV-19/Brazil/SP-SJRP49670/2021	EPI_ISL_2008965	South America	Brazil	Sao Paulo	Sao Jose do Rio Preto	Gamma	2021-04-19
hCoV-19/Brazil/SP-SJRP49671/2021	EPI_ISL_2008966	South America	Brazil	Sao Paulo	Sao Jose do Rio Preto	Gamma	2021-04-19
hCoV-19/Brazil/SP-SJRP49673/2021	EPI_ISL_2008967	South America	Brazil	Sao Paulo	Sao Jose do Rio Preto	Gamma	2021-04-19
hCoV-19/Brazil/SP-SJRP49665/2021	EPI_ISL_2107302	South America	Brazil	Sao Paulo	Mirassol	Gamma	2021-04-19
hCoV-19/Brazil/SP-SJRP49641/2021	EPI_ISL_2107303	South America	Brazil	Sao Paulo	Sao Jose do Rio Preto	Gamma	2021-04-19
hCoV-19/Brazil/SP-SJRP49581/2021	EPI_ISL_3048956	South America	Brazil	Sao Paulo	Sao Jose do Rio Preto	Gamma	2021-04-19
hCoV-19/Brazil/SP-SJRP49595/2021	EPI_ISL_3048957	South America	Brazil	Sao Paulo	Sao Jose do Rio Preto	Gamma	2021-04-19
hCoV-19/Brazil/SP-SJRP49604/2021	EPI_ISL_3048958	South America	Brazil	Sao Paulo	Sao Jose do Rio Preto	Gamma	2021-04-19
hCoV-19/Brazil/SP-IB_112077/2021	EPI_ISL_2444153	South America	Brazil	Sao Paulo	Sao Jose do Rio Preto	Gamma	2021-04-26
hCoV-19/Brazil/SP-IB_112097/2021	EPI_ISL_2444154	South America	Brazil	Sao Paulo	Sao Jose do Rio Preto	Gamma	2021-04-26
hCoV-19/Brazil/SP-IB_112061/2021	EPI_ISL_2444156	South America	Brazil	Sao Paulo	Sao Jose do Rio Preto	Alpha	2021-04-26
hCoV-19/Brazil/SP-IB_112129/2021	EPI_ISL_2444157	South America	Brazil	Sao Paulo	Sao Jose do Rio Preto	Gamma	2021-04-26
hCoV-19/Brazil/SP-IB_112072/2021	EPI_ISL_2444159	South America	Brazil	Sao Paulo	Sao Jose do Rio Preto	Gamma	2021-04-26
hCoV-19/Brazil/SP-IB_112071/2021	EPI_ISL_2444160	South America	Brazil	Sao Paulo	Sao Jose do Rio Preto	Gamma	2021-04-26
hCoV-19/Brazil/SP-IB_112080/2021	EPI_ISL_2444162	South America	Brazil	Sao Paulo	Sao Jose do Rio Preto	Gamma	2021-04-26
hCoV-19/Brazil/SP-IB_112095/2021	EPI_ISL_2444163	South America	Brazil	Sao Paulo	Sao Jose do Rio Preto	Gamma	2021-04-26
hCoV-19/Brazil/SP-IB_112110/2021	EPI_ISL_2444164	South America	Brazil	Sao Paulo	Sao Jose do Rio Preto	Gamma	2021-04-26
hCoV-19/Brazil/SP-IB_112104/2021	EPI_ISL_2444165	South America	Brazil	Sao Paulo	Sao Jose do Rio Preto	Gamma	2021-04-26
hCoV-19/Brazil/SP-IB_112081/2021	EPI_ISL_2444166	South America	Brazil	Sao Paulo	Sao Jose do Rio Preto	Gamma	2021-04-26
hCoV-19/Brazil/SP-IB_112075/2021	EPI_ISL_2444167	South America	Brazil	Sao Paulo	Sao Jose do Rio Preto	Gamma	2021-04-26
hCoV-19/Brazil/SP-IB_112067/2021	EPI_ISL_2444168	South America	Brazil	Sao Paulo	Sao Jose do Rio Preto	Gamma	2021-04-26
hCoV-19/Brazil/SP-IB_112078/2021	EPI_ISL_2444169	South America	Brazil	Sao Paulo	Sao Jose do Rio Preto	Gamma	2021-04-26
hCoV-19/Brazil/SP-IB_112126/2021	EPI_ISL_2444170	South America	Brazil	Sao Paulo	Sao Jose do Rio Preto	Gamma	2021-04-26
hCoV-19/Brazil/SP-IB_112087/2021	EPI_ISL_2444171	South America	Brazil	Sao Paulo	Sao Jose do Rio Preto	Gamma	2021-04-26
hCoV-19/Brazil/SP-SJRP49690/2021	EPI_ISL_3048959	South America	Brazil	Sao Paulo	Sao Jose do Rio Preto	Gamma	2021-04-26
hCoV-19/Brazil/SP-SJRP49714/2021	EPI_ISL_3048960	South America	Brazil	Sao Paulo	Sao Jose do Rio Preto	Gamma	2021-04-26
hCoV-19/Brazil/SP-SJRP129663/2021	EPI_ISL_2008907	South America	Brazil	Sao Paulo	Sao Jose do Rio Preto	Gamma	2021-04-27
hCoV-19/Brazil/SP-SJRP129668/2021	EPI_ISL_2008908	South America	Brazil	Sao Paulo	Sao Jose do Rio Preto	Gamma	2021-04-27
hCoV-19/Brazil/SP-SJRP129669/2021	EPI_ISL_2008909	South America	Brazil	Sao Paulo	Sao Jose do Rio Preto	Gamma	2021-04-27
hCoV-19/Brazil/SP-SJRP129672/2021	EPI_ISL_2008910	South America	Brazil	Sao Paulo	Sao Jose do Rio Preto	Gamma	2021-04-27
hCoV-19/Brazil/SP-SJRP129678/2021	EPI_ISL_2008912	South America	Brazil	Sao Paulo	Sao Jose do Rio Preto	Gamma	2021-04-27
hCoV-19/Brazil/SP-SJRP129687/2021	EPI_ISL_2008913	South America	Brazil	Sao Paulo	Sao Jose do Rio Preto	Gamma	2021-04-27
hCoV-19/Brazil/SP-SJRP129698/2021	EPI_ISL_2008914	South America	Brazil	Sao Paulo	Potirendaba	Gamma	2021-04-27
hCoV-19/Brazil/SP-SJRP129707/2021	EPI_ISL_2008915	South America	Brazil	Sao Paulo	Sao Jose do Rio Preto	Gamma	2021-04-27
hCoV-19/Brazil/SP-SJRP129715/2021	EPI_ISL_2008916	South America	Brazil	Sao Paulo	Sao Jose do Rio Preto	Gamma	2021-04-27
hCoV-19/Brazil/SP-SJRP129722/2021	EPI_ISL_2008917	South America	Brazil	Sao Paulo	Sao Jose do Rio Preto	Gamma	2021-04-27
hCoV-19/Brazil/SP-SJRP129727/2021	EPI_ISL_2008918	South America	Brazil	Sao Paulo	Sao Jose do Rio Preto	Gamma	2021-04-27
hCoV-19/Brazil/SP-SJRP129735/2021	EPI_ISL_2008919	South America	Brazil	Sao Paulo	Sao Jose do Rio Preto	Gamma	2021-04-27
hCoV-19/Brazil/SP-SJRP129737/2021	EPI_ISL_2008920	South America	Brazil	Sao Paulo	Sao Jose do Rio Preto	Gamma	2021-04-27
hCoV-19/Brazil/SP-SJRP129769/2021	EPI_ISL_2008921	South America	Brazil	Sao Paulo	Sao Jose do Rio Preto	Gamma	2021-04-27
hCoV-19/Brazil/SP-SJRP129773/2021	EPI_ISL_2008922	South America	Brazil	Sao Paulo	Sao Jose do Rio Preto	Gamma	2021-04-27
hCoV-19/Brazil/SP-SJRP129795/2021	EPI_ISL_2008923	South America	Brazil	Sao Paulo	Sao Jose do Rio Preto	Gamma	2021-04-27
hCoV-19/Brazil/SP-SJRP129800/2021	EPI_ISL_2008924	South America	Brazil	Sao Paulo	Sao Jose do Rio Preto	Gamma	2021-04-27
hCoV-19/Brazil/SP-SJRP129802/2021	EPI_ISL_2008925	South America	Brazil	Sao Paulo	Sao Jose do Rio Preto	Gamma	2021-04-27
hCoV-19/Brazil/SP-SJRP129805/2021	EPI_ISL_2008926	South America	Brazil	Sao Paulo	Sao Jose do Rio Preto	Gamma	2021-04-27
hCoV-19/Brazil/SP-SJRP129806/2021	EPI_ISL_2008927	South America	Brazil	Sao Paulo	Sao Jose do Rio Preto	Gamma	2021-04-27
hCoV-19/Brazil/SP-SJRP129807/2021	EPI_ISL_2008928	South America	Brazil	Sao Paulo	Sao Jose do Rio Preto	Gamma	2021-04-27
hCoV-19/Brazil/SP-SJRP129820/2021	EPI_ISL_2008929	South America	Brazil	Sao Paulo	Sao Jose do Rio Preto	Gamma	2021-04-27
hCoV-19/Brazil/SP-SJRP129848/2021	EPI_ISL_2008930	South America	Brazil	Sao Paulo	Sao Jose do Rio Preto	Gamma	2021-04-27
hCoV-19/Brazil/SP-SJRP129865/2021	EPI_ISL_2008931	South America	Brazil	Sao Paulo	Sao Jose do Rio Preto	Gamma	2021-04-27
hCoV-19/Brazil/SP-SJRP129889/2021	EPI_ISL_2008932	South America	Brazil	Sao Paulo	Sao Jose do Rio Preto	Gamma	2021-04-27
hCoV-19/Brazil/SP-SJRP129929/2021	EPI_ISL_2008933	South America	Brazil	Sao Paulo	Sao Jose do Rio Preto	Gamma	2021-04-27
hCoV-19/Brazil/SP-SJRP129952/2021	EPI_ISL_2008935	South America	Brazil	Sao Paulo	Mirassol	Gamma	2021-04-27
hCoV-19/Brazil/SP-SJRP129812/2021	EPI_ISL_2107292	South America	Brazil	Sao Paulo	Mirassol	Gamma	2021-04-27
hCoV-19/Brazil/SP-SJRP129829/2021	EPI_ISL_2107293	South America	Brazil	Sao Paulo	Sao Jose do Rio Preto	Gamma	2021-04-27
hCoV-19/Brazil/SP-SJRP129838/2021	EPI_ISL_2107294	South America	Brazil	Sao Paulo	Sao Jose do Rio Preto	Gamma	2021-04-27
hCoV-19/Brazil/SP-SJRP129899/2021	EPI_ISL_2107295	South America	Brazil	Sao Paulo	Sao Jose do Rio Preto	Gamma	2021-04-27
hCoV-19/Brazil/SP-SJRP129888/2021	EPI_ISL_2107296	South America	Brazil	Sao Paulo	Sao Jose do Rio Preto	Gamma	2021-04-27
hCoV-19/Brazil/SP-SJRP129949/2021	EPI_ISL_2107297	South America	Brazil	Sao Paulo	Sao Jose do Rio Preto	Gamma	2021-04-27
hCoV-19/Brazil/SP-SJRP129893/2021	EPI_ISL_2107298	South America	Brazil	Sao Paulo	Sao Jose do Rio Preto	Gamma	2021-04-27
hCoV-19/Brazil/SP-SJRP129881/2021	EPI_ISL_2107301	South America	Brazil	Sao Paulo	Sao Jose do Rio Preto	Gamma	2021-04-27
hCoV-19/Brazil/SP-IB_112092/2021	EPI_ISL_2444172	South America	Brazil	Sao Paulo	Sao Jose do Rio Preto	Gamma	2021-04-27
hCoV-19/Brazil/SP-IB_112131/2021	EPI_ISL_2444174	South America	Brazil	Sao Paulo	Sao Jose do Rio Preto	Gamma	2021-04-27
hCoV-19/Brazil/SP-IB_112106/2021	EPI_ISL_2444175	South America	Brazil	Sao Paulo	Sao Jose do Rio Preto	Gamma	2021-04-27
hCoV-19/Brazil/SP-IB_112065/2021	EPI_ISL_2444176	South America	Brazil	Sao Paulo	Sao Jose do Rio Preto	Gamma	2021-04-27
hCoV-19/Brazil/SP-IB_112069/2021	EPI_ISL_2444177	South America	Brazil	Sao Paulo	Sao Jose do Rio Preto	Gamma	2021-04-27
hCoV-19/Brazil/SP-IB_112079/2021	EPI_ISL_2444178	South America	Brazil	Sao Paulo	Sao Jose do Rio Preto	Gamma	2021-04-27
hCoV-19/Brazil/SP-IB_112085/2021	EPI_ISL_2444179	South America	Brazil	Sao Paulo	Sao Jose do Rio Preto	Gamma	2021-04-27
hCoV-19/Brazil/SP-IB_112099/2021	EPI_ISL_2444180	South America	Brazil	Sao Paulo	Sao Jose do Rio Preto	Gamma	2021-04-27
hCoV-19/Brazil/SP-IB_112111/2021	EPI_ISL_2444181	South America	Brazil	Sao Paulo	Sao Jose do Rio Preto	Gamma	2021-04-27
hCoV-19/Brazil/SP-IB_112096/2021	EPI_ISL_2444182	South America	Brazil	Sao Paulo	Sao Jose do Rio Preto	Gamma	2021-04-27
hCoV-19/Brazil/SP-IB_112119/2021	EPI_ISL_2444183	South America	Brazil	Sao Paulo	Sao Jose do Rio Preto	Gamma	2021-04-27
hCoV-19/Brazil/SP-IB_112076/2021	EPI_ISL_2444185	South America	Brazil	Sao Paulo	Sao Jose do Rio Preto	Gamma	2021-04-27
hCoV-19/Brazil/SP-IB_112122/2021	EPI_ISL_2444187	South America	Brazil	Sao Paulo	Sao Jose do Rio Preto	Gamma	2021-04-27
hCoV-19/Brazil/SP-IB_112100/2021	EPI_ISL_2444188	South America	Brazil	Sao Paulo	Sao Jose do Rio Preto	Gamma	2021-04-27
hCoV-19/Brazil/SP-IB_112120/2021	EPI_ISL_2444189	South America	Brazil	Sao Paulo	Sao Jose do Rio Preto	Gamma	2021-04-27
hCoV-19/Brazil/SP-IB_112103/2021	EPI_ISL_2455396	South America	Brazil	Sao Paulo	Sao Jose do Rio Preto	Gamma	2021-04-27
hCoV-19/Brazil/SP-SJRP128841/2021	EPI_ISL_2008906	South America	Brazil	Sao Paulo	Sao Jose do Rio Preto	Gamma	2021-04-27
hCoV-19/Brazil/SP-IB_112091/2021	EPI_ISL_2444190	South America	Brazil	Sao Paulo	Sao Jose do Rio Preto	Gamma	2021-04-28
hCoV-19/Brazil/SP-IB_112060/2021	EPI_ISL_2444191	South America	Brazil	Sao Paulo	Sao Jose do Rio Preto	Alpha	2021-04-28
hCoV-19/Brazil/SP-IB_112121/2021	EPI_ISL_2444193	South America	Brazil	Sao Paulo	Sao Jose do Rio Preto	Gamma	2021-05-02
hCoV-19/Brazil/SP-IB_112112/2021	EPI_ISL_2444194	South America	Brazil	Sao Paulo	Sao Jose do Rio Preto	Gamma	2021-05-02
hCoV-19/Brazil/SP-IB_112114/2021	EPI_ISL_2444196	South America	Brazil	Sao Paulo	Sao Jose do Rio Preto	Gamma	2021-05-02
hCoV-19/Brazil/SP-IB_112115/2021	EPI_ISL_2444197	South America	Brazil	Sao Paulo	Sao Jose do Rio Preto	Gamma	2021-05-02
hCoV-19/Brazil/SP-IB_112105/2021	EPI_ISL_2444198	South America	Brazil	Sao Paulo	Sao Jose do Rio Preto	Gamma	2021-05-02
hCoV-19/Brazil/SP-IB_112066/2021	EPI_ISL_2444200	South America	Brazil	Sao Paulo	Sao Jose do Rio Preto	Gamma	2021-05-02
hCoV-19/Brazil/SP-IB_112118/2021	EPI_ISL_2444201	South America	Brazil	Sao Paulo	Sao Jose do Rio Preto	Gamma	2021-05-02
hCoV-19/Brazil/SP-IB_112088/2021	EPI_ISL_2444204	South America	Brazil	Sao Paulo	Sao Jose do Rio Preto	Gamma	2021-05-02
hCoV-19/Brazil/SP-IB_112089/2021	EPI_ISL_2444205	South America	Brazil	Sao Paulo	Sao Jose do Rio Preto	Gamma	2021-05-02
hCoV-19/Brazil/SP-IB_112130/2021	EPI_ISL_2444206	South America	Brazil	Sao Paulo	Sao Jose do Rio Preto	Gamma	2021-05-02
hCoV-19/Brazil/SP-IB_112063/2021	EPI_ISL_2444207	South America	Brazil	Sao Paulo	Sao Jose do Rio Preto	Gamma	2021-05-02
hCoV-19/Brazil/SP-IB_112086/2021	EPI_ISL_2444208	South America	Brazil	Sao Paulo	Sao Jose do Rio Preto	Gamma	2021-05-02
hCoV-19/Brazil/SP-IB_112113/2021	EPI_ISL_2444209	South America	Brazil	Sao Paulo	Sao Jose do Rio Preto	Gamma	2021-05-02
hCoV-19/Brazil/SP-IB_112117/2021	EPI_ISL_2455397	South America	Brazil	Sao Paulo	Sao Jose do Rio Preto	Gamma	2021-05-02
hCoV-19/Brazil/SP-IB_112128/2021	EPI_ISL_2444211	South America	Brazil	Sao Paulo	Sao Jose do Rio Preto	Gamma	2021-05-03
hCoV-19/Brazil/SP-IB_112098/2021	EPI_ISL_2444213	South America	Brazil	Sao Paulo	Sao Jose do Rio Preto	Gamma	2021-05-03
hCoV-19/Brazil/SP-IB_112074/2021	EPI_ISL_2444214	South America	Brazil	Sao Paulo	Sao Jose do Rio Preto	Gamma	2021-05-03
hCoV-19/Brazil/SP-IB_112073/2021	EPI_ISL_2444215	South America	Brazil	Sao Paulo	Sao Jose do Rio Preto	Gamma	2021-05-03
hCoV-19/Brazil/SP-IB_112108/2021	EPI_ISL_2444216	South America	Brazil	Sao Paulo	Sao Jose do Rio Preto	Gamma	2021-05-03
hCoV-19/Brazil/SP-IB_112062/2021	EPI_ISL_2444217	South America	Brazil	Sao Paulo	Sao Jose do Rio Preto	Alpha	2021-05-03
hCoV-19/Brazil/SP-IB_112093/2021	EPI_ISL_2444218	South America	Brazil	Sao Paulo	Sao Jose do Rio Preto	Gamma	2021-05-03
hCoV-19/Brazil/SP-IB_112090/2021	EPI_ISL_2444219	South America	Brazil	Sao Paulo	Sao Jose do Rio Preto	Gamma	2021-05-03
hCoV-19/Brazil/SP-IB_112102/2021	EPI_ISL_2444220	South America	Brazil	Sao Paulo	Sao Jose do Rio Preto	Gamma	2021-05-03
hCoV-19/Brazil/SP-IB_112107/2021	EPI_ISL_2444221	South America	Brazil	Sao Paulo	Sao Jose do Rio Preto	Gamma	2021-05-03
hCoV-19/Brazil/SP-IB_112094/2021	EPI_ISL_2444222	South America	Brazil	Sao Paulo	Sao Jose do Rio Preto	Gamma	2021-05-03
hCoV-19/Brazil/SP-SJRP49808/2021	EPI_ISL_3048961	South America	Brazil	Sao Paulo	Sao Jose do Rio Preto	Gamma	2021-05-03
hCoV-19/Brazil/SP-SJRP49829/2021	EPI_ISL_3048962	South America	Brazil	Sao Paulo	Sao Jose do Rio Preto	Gamma	2021-05-03
hCoV-19/Brazil/SP-SJRP49849/2021	EPI_ISL_3048963	South America	Brazil	Sao Paulo	Sao Jose do Rio Preto	Gamma	2021-05-04
hCoV-19/Brazil/SP-SJRP49861/2021	EPI_ISL_3048964	South America	Brazil	Sao Paulo	Sao Jose do Rio Preto	Gamma	2021-05-05
hCoV-19/Brazil/SP-SJRP49863/2021	EPI_ISL_3048965	South America	Brazil	Sao Paulo	Sao Jose do Rio Preto	Gamma	2021-05-05
hCoV-19/Brazil/SP-SJRP49872/2021	EPI_ISL_3048966	South America	Brazil	Sao Paulo	Sao Jose do Rio Preto	Gamma	2021-05-06
hCoV-19/Brazil/SP-SJRP49884/2021	EPI_ISL_3048967	South America	Brazil	Sao Paulo	Sao Jose do Rio Preto	Gamma	2021-05-06
hCoV-19/Brazil/SP-SJRP49893/2021	EPI_ISL_3048968	South America	Brazil	Sao Paulo	Sao Jose do Rio Preto	Gamma	2021-05-10
hCoV-19/Brazil/SP-SJRP49896/2021	EPI_ISL_3048969	South America	Brazil	Sao Paulo	Sao Jose do Rio Preto	Gamma	2021-05-10
hCoV-19/Brazil/SP-SJRP49897/2021	EPI_ISL_3048970	South America	Brazil	Sao Paulo	Sao Jose do Rio Preto	Gamma	2021-05-10
hCoV-19/Brazil/SP-SJRP49906/2021	EPI_ISL_3048971	South America	Brazil	Sao Paulo	Sao Jose do Rio Preto	Gamma	2021-05-10
hCoV-19/Brazil/SP-SJRP49973/2021	EPI_ISL_3048972	South America	Brazil	Sao Paulo	Sao Jose do Rio Preto	Gamma	2021-05-13
hCoV-19/Brazil/SP-SJRP49994/2021	EPI_ISL_3048973	South America	Brazil	Sao Paulo	Sao Jose do Rio Preto	Gamma	2021-05-17
hCoV-19/Brazil/SP-SJRP50017/2021	EPI_ISL_3048974	South America	Brazil	Sao Paulo	Sao Jose do Rio Preto	Gamma	2021-05-17
hCoV-19/Brazil/SP-SJRP50028/2021	EPI_ISL_3048975	South America	Brazil	Sao Paulo	Sao Jose do Rio Preto	Gamma	2021-05-17
hCoV-19/Brazil/SP-SJRP50045/2021	EPI_ISL_3048976	South America	Brazil	Sao Paulo	Sao Jose do Rio Preto	Gamma	2021-05-18
hCoV-19/Brazil/SP-SJRP50062/2021	EPI_ISL_3048977	South America	Brazil	Sao Paulo	Sao Jose do Rio Preto	Gamma	2021-05-19
hCoV-19/Brazil/SP-SJRP50084/2021	EPI_ISL_3048978	South America	Brazil	Sao Paulo	Sao Jose do Rio Preto	Gamma	2021-05-20
hCoV-19/Brazil/SP-SJRP50094/2021	EPI_ISL_3048979	South America	Brazil	Sao Paulo	Sao Jose do Rio Preto	Gamma	2021-05-24
hCoV-19/Brazil/SP-SJRP50147/2021	EPI_ISL_3048980	South America	Brazil	Sao Paulo	Sao Jose do Rio Preto	Gamma	2021-05-25
hCoV-19/Brazil/SP-SJRP50302/2021	EPI_ISL_3048997	South America	Brazil	Sao Paulo	Sao Jose do Rio Preto	Gamma	2021-05-30
hCoV-19/Brazil/SP-SJRP50201/2021	EPI_ISL_3048981	South America	Brazil	Sao Paulo	Sao Jose do Rio Preto	Gamma	2021-05-31
hCoV-19/Brazil/SP-SJRP50202/2021	EPI_ISL_3048982	South America	Brazil	Sao Paulo	Sao Jose do Rio Preto	Gamma	2021-05-31
hCoV-19/Brazil/SP-SJRP50215/2021	EPI_ISL_3048984	South America	Brazil	Sao Paulo	Sao Jose do Rio Preto	Gamma	2021-05-31
hCoV-19/Brazil/SP-SJRP50223/2021	EPI_ISL_3048985	South America	Brazil	Sao Paulo	Sao Jose do Rio Preto	Gamma	2021-05-31
hCoV-19/Brazil/SP-SJRP50228/2021	EPI_ISL_3048986	South America	Brazil	Sao Paulo	Sao Jose do Rio Preto	Gamma	2021-05-31
hCoV-19/Brazil/SP-SJRP50234/2021	EPI_ISL_3048987	South America	Brazil	Sao Paulo	Sao Jose do Rio Preto	Gamma	2021-05-31
hCoV-19/Brazil/SP-SJRP50250/2021	EPI_ISL_3048988	South America	Brazil	Sao Paulo	Sao Jose do Rio Preto	Gamma	2021-05-31
hCoV-19/Brazil/SP-SJRP50251/2021	EPI_ISL_3048989	South America	Brazil	Sao Paulo	Sao Jose do Rio Preto	Gamma	2021-05-31
hCoV-19/Brazil/SP-SJRP50255/2021	EPI_ISL_3048990	South America	Brazil	Sao Paulo	Sao Jose do Rio Preto	Gamma	2021-05-31
hCoV-19/Brazil/SP-SJRP50260/2021	EPI_ISL_3048991	South America	Brazil	Sao Paulo	Sao Jose do Rio Preto	Gamma	2021-05-31
hCoV-19/Brazil/SP-SJRP50263/2021	EPI_ISL_3048992	South America	Brazil	Sao Paulo	Sao Jose do Rio Preto	Gamma	2021-05-31
hCoV-19/Brazil/SP-SJRP50278/2021	EPI_ISL_3048993	South America	Brazil	Sao Paulo	Sao Jose do Rio Preto	Gamma	2021-05-31
hCoV-19/Brazil/SP-SJRP50292/2021	EPI_ISL_3048994	South America	Brazil	Sao Paulo	Sao Jose do Rio Preto	Gamma	2021-05-31
hCoV-19/Brazil/SP-SJRP50296/2021	EPI_ISL_3048995	South America	Brazil	Sao Paulo	Sao Jose do Rio Preto	Gamma	2021-05-31
hCoV-19/Brazil/SP-SJRP50298/2021	EPI_ISL_3048996	South America	Brazil	Sao Paulo	Sao Jose do Rio Preto	Gamma	2021-05-31
hCoV-19/Brazil/SP-SJRP50337/2021	EPI_ISL_3048998	South America	Brazil	Sao Paulo	Sao Jose do Rio Preto	Gamma	2021-06-09
hCoV-19/Brazil/SP-SJRP50342/2021	EPI_ISL_3048999	South America	Brazil	Sao Paulo	Sao Jose do Rio Preto	Gamma	2021-06-09
hCoV-19/Brazil/SP-SJRP50353/2021	EPI_ISL_3049000	South America	Brazil	Sao Paulo	Sao Jose do Rio Preto	Gamma	2021-06-09
hCoV-19/Brazil/SP-SJRP50396/2021	EPI_ISL_3055544	South America	Brazil	Sao Paulo	Sao Jose do Rio Preto	Gamma	2021-06-14
hCoV-19/Brazil/SP-SJRP50409/2021	EPI_ISL_3049002	South America	Brazil	Sao Paulo	Sao Jose do Rio Preto	Gamma	2021-06-15
hCoV-19/Brazil/SP-SJRP50426/2021	EPI_ISL_3049003	South America	Brazil	Sao Paulo	Sao Jose do Rio Preto	Gamma	2021-06-15
hCoV-19/Brazil/SP-SJRP50427/2021	EPI_ISL_3049004	South America	Brazil	Sao Paulo	Sao Jose do Rio Preto	Gamma	2021-06-15
hCoV-19/Brazil/SP-SJRP50432/2021	EPI_ISL_3049005	South America	Brazil	Sao Paulo	Sao Jose do Rio Preto	Gamma	2021-06-15
hCoV-19/Brazil/SP-SJRP50438/2021	EPI_ISL_3049006	South America	Brazil	Sao Paulo	Sao Jose do Rio Preto	Gamma	2021-06-16
hCoV-19/Brazil/SP-SJRP50440/2021	EPI_ISL_3049007	South America	Brazil	Sao Paulo	Sao Jose do Rio Preto	Gamma	2021-06-16
hCoV-19/Brazil/SP-SJRP50446/2021	EPI_ISL_3049008	South America	Brazil	Sao Paulo	Sao Jose do Rio Preto	Gamma	2021-06-16
hCoV-19/Brazil/SP-SJRP50454/2021	EPI_ISL_3055542	South America	Brazil	Sao Paulo	Sao Jose do Rio Preto	Gamma	2021-06-16
hCoV-19/Brazil/SP-SJRP50455/2021	EPI_ISL_3049009	South America	Brazil	Sao Paulo	Sao Jose do Rio Preto	Gamma	2021-06-16
hCoV-19/Brazil/SP-SJRP50458/2021	EPI_ISL_3049010	South America	Brazil	Sao Paulo	Sao Jose do Rio Preto	Gamma	2021-06-16
hCoV-19/Brazil/SP-SJRP50470/2021	EPI_ISL_3049011	South America	Brazil	Sao Paulo	Sao Jose do Rio Preto	Gamma	2021-06-17
hCoV-19/Brazil/SP-SJRP50481/2021	EPI_ISL_3049012	South America	Brazil	Sao Paulo	Sao Jose do Rio Preto	Gamma	2021-06-17
hCoV-19/Brazil/SP-SJRP50506/2021	EPI_ISL_3055529	South America	Brazil	Sao Paulo	Sao Jose do Rio Preto	Gamma	2021-06-21
hCoV-19/Brazil/SP-SJRP50494/2021	EPI_ISL_3049014	South America	Brazil	Sao Paulo	Sao Jose do Rio Preto	Gamma	2021-06-21
hCoV-19/Brazil/SP-SJRP50496/2021	EPI_ISL_3049015	South America	Brazil	Sao Paulo	Sao Jose do Rio Preto	Gamma	2021-06-21
hCoV-19/Brazil/SP-SJRP50497/2021	EPI_ISL_3049016	South America	Brazil	Sao Paulo	Sao Jose do Rio Preto	Gamma	2021-06-21
hCoV-19/Brazil/SP-SJRP50498/2021	EPI_ISL_3049017	South America	Brazil	Sao Paulo	Sao Jose do Rio Preto	Gamma	2021-06-21
hCoV-19/Brazil/SP-SJRP50499/2021	EPI_ISL_3049018	South America	Brazil	Sao Paulo	Sao Jose do Rio Preto	Gamma	2021-06-21
hCoV-19/Brazil/SP-SJRP50500/2021	EPI_ISL_3049019	South America	Brazil	Sao Paulo	Sao Jose do Rio Preto	Gamma	2021-06-21
hCoV-19/Brazil/SP-SJRP50501/2021	EPI_ISL_3049020	South America	Brazil	Sao Paulo	Sao Jose do Rio Preto	Gamma	2021-06-21
hCoV-19/Brazil/SP-SJRP50618/2021	EPI_ISL_3049021	South America	Brazil	Sao Paulo	Uchoa	Gamma	2021-06-29
hCoV-19/Brazil/SP-SJRP50620/2021	EPI_ISL_3049023	South America	Brazil	Sao Paulo	Sao Jose do Rio Preto	Gamma	2021-06-29
hCoV-19/Brazil/SP-SJRP50621/2021	EPI_ISL_3049024	South America	Brazil	Sao Paulo	Sao Jose do Rio Preto	Gamma	2021-06-29
hCoV-19/Brazil/SP-SJRP50622/2021	EPI_ISL_3049025	South America	Brazil	Sao Paulo	Sao Jose do Rio Preto	Gamma	2021-06-29
hCoV-19/Brazil/SP-SJRP50624/2021	EPI_ISL_3049027	South America	Brazil	Sao Paulo	Sao Jose do Rio Preto	Gamma	2021-06-29
hCoV-19/Brazil/SP-SJRP50625/2021	EPI_ISL_3049028	South America	Brazil	Sao Paulo	Sao Jose do Rio Preto	Gamma	2021-06-29
hCoV-19/Brazil/SP-SJRP50626/2021	EPI_ISL_3049029	South America	Brazil	Sao Paulo	Mirassol	Gamma	2021-06-29
hCoV-19/Brazil/SP-SJRP50628/2021	EPI_ISL_3055532	South America	Brazil	Sao Paulo	Sao Jose do Rio Preto	Gamma	2021-06-29
hCoV-19/Brazil/SP-SJRP50632/2021	EPI_ISL_3055533	South America	Brazil	Sao Paulo	Sao Jose do Rio Preto	Gamma	2021-06-29
hCoV-19/Brazil/SP-SJRP50633/2021	EPI_ISL_3049030	South America	Brazil	Sao Paulo	Sao Jose do Rio Preto	Gamma	2021-06-29
hCoV-19/Brazil/SP-L101-CD4069/2020	EPI_ISL_2344382	South America	Brazil	Sao Paulo	Sao Jose do Rio Preto	B.1.1.28	2020-11-11
hCoV-19/Brazil/SP-1903/2021	EPI_ISL_1303527	South America	Brazil	Sao Paulo	Potirendaba	B.1.1.28	2021-02-08
hCoV-19/Brazil/SP-1905/2021	EPI_ISL_1303528	South America	Brazil	Sao Paulo	Jales	B.1.1.28	2021-02-12
hCoV-19/Brazil/SP-833240/2021	EPI_ISL_1795079	South America	Brazil	Sao Paulo	Paranapua	Alpha	2021-03-24
hCoV-19/Brazil/SP-1906/2021	EPI_ISL_1303529	South America	Brazil	Sao Paulo	Sao Jose do Rio Preto	Gamma	2021-02-12
hCoV-19/Brazil/SP-2391/2021	EPI_ISL_2003112	South America	Brazil	Sao Paulo	Sao Jose do Rio Preto	Gamma	2021-03-11
hCoV-19/Brazil/SP-2390/2021	EPI_ISL_1821209	South America	Brazil	Sao Paulo	Sao Jose do Rio Preto	Gamma	2021-03-19
hCoV-19/Brazil/SP-3017/2021	EPI_ISL_2958834	South America	Brazil	Sao Paulo	Sao Jose do Rio Preto	Gamma	2021-04-20
hCoV-19/Brazil/SP-2762/2021	EPI_ISL_2614565	South America	Brazil	Sao Paulo	Sao Jose do Rio Preto	Gamma	2021-04-23
hCoV-19/Brazil/SP-3020/2021	EPI_ISL_2958836	South America	Brazil	Sao Paulo	Sao Jose do Rio Preto	Gamma	2021-04-28
hCoV-19/Brazil/SP-3021/2021	EPI_ISL_2958837	South America	Brazil	Sao Paulo	Sao Jose do Rio Preto	Gamma	2021-04-29
hCoV-19/Brazil/SP-1897/2021	EPI_ISL_1303522	South America	Brazil	Sao Paulo	Votuporanga	Gamma	2021-02-12
hCoV-19/Brazil/SP-1901/2021	EPI_ISL_1303525	South America	Brazil	Sao Paulo	Ipigua	Gamma	2021-02-16
hCoV-19/Brazil/SP-832504/2021	EPI_ISL_1795233	South America	Brazil	Sao Paulo	Urupes	Gamma	2021-03-21
hCoV-19/Brazil/SP-833291/2021	EPI_ISL_1795276	South America	Brazil	Sao Paulo	Palestina	Gamma	2021-03-21
hCoV-19/Brazil/SP-833295/2021	EPI_ISL_1795277	South America	Brazil	Sao Paulo	Palestina	Gamma	2021-03-22
hCoV-19/Brazil/SP-833307/2021	EPI_ISL_1795279	South America	Brazil	Sao Paulo	Palestina	Gamma	2021-03-22
hCoV-19/Brazil/SP-833321/2021	EPI_ISL_1795280	South America	Brazil	Sao Paulo	Palestina	Gamma	2021-03-22
hCoV-19/Brazil/SP-833325/2021	EPI_ISL_1795281	South America	Brazil	Sao Paulo	Palestina	Gamma	2021-03-22
hCoV-19/Brazil/SP-833331/2021	EPI_ISL_1795282	South America	Brazil	Sao Paulo	Palestina	Gamma	2021-03-22
hCoV-19/Brazil/SP-833343/2021	EPI_ISL_1795283	South America	Brazil	Sao Paulo	Palestina	Gamma	2021-03-22
hCoV-19/Brazil/SP-833346/2021	EPI_ISL_1795285	South America	Brazil	Sao Paulo	Palestina	Gamma	2021-03-22
hCoV-19/Brazil/SP-833348/2021	EPI_ISL_1795286	South America	Brazil	Sao Paulo	Palestina	Gamma	2021-03-22
hCoV-19/Brazil/SP-832501/2021	EPI_ISL_1795232	South America	Brazil	Sao Paulo	Urupes	Gamma	2021-03-23
hCoV-19/Brazil/SP-832635/2021	EPI_ISL_1795239	South America	Brazil	Sao Paulo	Urupes	Gamma	2021-03-23
hCoV-19/Brazil/SP-832644/2021	EPI_ISL_1795242	South America	Brazil	Sao Paulo	Urupes	Gamma	2021-03-23
hCoV-19/Brazil/SP-832660/2021	EPI_ISL_1795243	South America	Brazil	Sao Paulo	Urupes	Gamma	2021-03-23
hCoV-19/Brazil/SP-832664/2021	EPI_ISL_1795244	South America	Brazil	Sao Paulo	Urupes	Gamma	2021-03-23
hCoV-19/Brazil/SP-832686/2021	EPI_ISL_1795245	South America	Brazil	Sao Paulo	Nova Granada	Gamma	2021-03-23
hCoV-19/Brazil/SP-832712/2021	EPI_ISL_1795246	South America	Brazil	Sao Paulo	Nova Granada	Gamma	2021-03-23
hCoV-19/Brazil/SP-832714/2021	EPI_ISL_1795247	South America	Brazil	Sao Paulo	Nova Granada	Gamma	2021-03-23
hCoV-19/Brazil/SP-832715/2021	EPI_ISL_1795248	South America	Brazil	Sao Paulo	Tanabi	Gamma	2021-03-23
hCoV-19/Brazil/SP-832728/2021	EPI_ISL_1795249	South America	Brazil	Sao Paulo	Tanabi	Gamma	2021-03-23
hCoV-19/Brazil/SP-832730/2021	EPI_ISL_1795250	South America	Brazil	Sao Paulo	Tanabi	Gamma	2021-03-23
hCoV-19/Brazil/SP-832735/2021	EPI_ISL_1795251	South America	Brazil	Sao Paulo	Tanabi	Gamma	2021-03-23
hCoV-19/Brazil/SP-832737/2021	EPI_ISL_1795252	South America	Brazil	Sao Paulo	Tanabi	Gamma	2021-03-23
hCoV-19/Brazil/SP-832741/2021	EPI_ISL_1795253	South America	Brazil	Sao Paulo	Tanabi	Gamma	2021-03-23
hCoV-19/Brazil/SP-832743/2021	EPI_ISL_1795254	South America	Brazil	Sao Paulo	Tanabi	Gamma	2021-03-23
hCoV-19/Brazil/SP-832745/2021	EPI_ISL_1795255	South America	Brazil	Sao Paulo	Tanabi	Gamma	2021-03-23
hCoV-19/Brazil/SP-832756/2021	EPI_ISL_1795256	South America	Brazil	Sao Paulo	Tanabi	Gamma	2021-03-23
hCoV-19/Brazil/SP-832759/2021	EPI_ISL_1795257	South America	Brazil	Sao Paulo	Tanabi	Gamma	2021-03-23
hCoV-19/Brazil/SP-833222/2021	EPI_ISL_1795266	South America	Brazil	Sao Paulo	Ipigua	Gamma	2021-03-23
hCoV-19/Brazil/SP-833225/2021	EPI_ISL_1795269	South America	Brazil	Sao Paulo	Uchoa	Gamma	2021-03-23
hCoV-19/Brazil/SP-833227/2021	EPI_ISL_1795270	South America	Brazil	Sao Paulo	Uchoa	Gamma	2021-03-23
hCoV-19/Brazil/SP-833238/2021	EPI_ISL_1795272	South America	Brazil	Sao Paulo	Uchoa	Gamma	2021-03-23
hCoV-19/Brazil/SP-833302/2021	EPI_ISL_1795278	South America	Brazil	Sao Paulo	Palestina	Gamma	2021-03-23
hCoV-19/Brazil/SP-833345/2021	EPI_ISL_1795284	South America	Brazil	Sao Paulo	Palestina	Gamma	2021-03-23
hCoV-19/Brazil/SP-832580/2021	EPI_ISL_1795234	South America	Brazil	Sao Paulo	Balsamo	Gamma	2021-03-24
hCoV-19/Brazil/SP-832583/2021	EPI_ISL_1795235	South America	Brazil	Sao Paulo	Balsamo	Gamma	2021-03-24
hCoV-19/Brazil/SP-832608/2021	EPI_ISL_1795236	South America	Brazil	Sao Paulo	Balsamo	Gamma	2021-03-24
hCoV-19/Brazil/SP-832610/2021	EPI_ISL_1795237	South America	Brazil	Sao Paulo	Balsamo	Gamma	2021-03-24
hCoV-19/Brazil/SP-832613/2021	EPI_ISL_1795238	South America	Brazil	Sao Paulo	Balsamo	Gamma	2021-03-24
hCoV-19/Brazil/SP-832640/2021	EPI_ISL_1795240	South America	Brazil	Sao Paulo	Sebastianopolis Do Sul	Gamma	2021-03-24
hCoV-19/Brazil/SP-832642/2021	EPI_ISL_1795241	South America	Brazil	Sao Paulo	Balsamo	Gamma	2021-03-24
hCoV-19/Brazil/SP-832652/2021	EPI_ISL_1795389	South America	Brazil	Sao Paulo	Balsamo	Gamma	2021-03-24
hCoV-19/Brazil/SP-833150/2021	EPI_ISL_1795258	South America	Brazil	Sao Paulo	Planalto	Gamma	2021-03-24
hCoV-19/Brazil/SP-833172/2021	EPI_ISL_1795259	South America	Brazil	Sao Paulo	Icem	Gamma	2021-03-24
hCoV-19/Brazil/SP-833176/2021	EPI_ISL_1795260	South America	Brazil	Sao Paulo	Icem	Gamma	2021-03-24
hCoV-19/Brazil/SP-833178/2021	EPI_ISL_1795261	South America	Brazil	Sao Paulo	Icem	Gamma	2021-03-24
hCoV-19/Brazil/SP-833180/2021	EPI_ISL_1795262	South America	Brazil	Sao Paulo	Icem	Gamma	2021-03-24
hCoV-19/Brazil/SP-833182/2021	EPI_ISL_1795263	South America	Brazil	Sao Paulo	Icem	Gamma	2021-03-24
hCoV-19/Brazil/SP-833190/2021	EPI_ISL_1795264	South America	Brazil	Sao Paulo	Paranapua	Gamma	2021-03-24
hCoV-19/Brazil/SP-833192/2021	EPI_ISL_1795265	South America	Brazil	Sao Paulo	Icem	Gamma	2021-03-24
hCoV-19/Brazil/SP-833223/2021	EPI_ISL_1795267	South America	Brazil	Sao Paulo	Ipigua	Gamma	2021-03-24
hCoV-19/Brazil/SP-833224/2021	EPI_ISL_1795268	South America	Brazil	Sao Paulo	Ipigua	Gamma	2021-03-24
hCoV-19/Brazil/SP-833235/2021	EPI_ISL_1795271	South America	Brazil	Sao Paulo	Paranapua	Gamma	2021-03-24
hCoV-19/Brazil/SP-833252/2021	EPI_ISL_1795273	South America	Brazil	Sao Paulo	Uchoa	Gamma	2021-03-24
hCoV-19/Brazil/SP-833360/2021	EPI_ISL_1795287	South America	Brazil	Sao Paulo	Bady Bassitt	Gamma	2021-03-24
hCoV-19/Brazil/SP-833361/2021	EPI_ISL_1795288	South America	Brazil	Sao Paulo	Nipoa	Gamma	2021-03-24
hCoV-19/Brazil/SP-833430/2021	EPI_ISL_1795289	South America	Brazil	Sao Paulo	Bady Bassitt	Gamma	2021-03-24
hCoV-19/Brazil/SP-L101-CD4068/2020	EPI_ISL_2344321	South America	Brazil	Sao Paulo	Sao Jose do Rio Preto	Zeta	2020-11-16
hCoV-19/Brazil/SP-L101-CD4064/2020	EPI_ISL_2344289	South America	Brazil	Sao Paulo	Sao Jose do Rio Preto	Zeta	2020-11-27
hCoV-19/Brazil/SP-L116-CD7017/2021	EPI_ISL_2344449	South America	Brazil	Sao Paulo	Sao Jose do Rio Preto	Zeta	2021-01-25
hCoV-19/Brazil/SP-1888/2021	EPI_ISL_1303519	South America	Brazil	Sao Paulo	Catanduva	Zeta	2021-02-08
hCoV-19/Brazil/SP-1898/2021	EPI_ISL_1303523	South America	Brazil	Sao Paulo	Catanduva	Zeta	2021-02-09
hCoV-19/Brazil/SP-1899/2021	EPI_ISL_1303524	South America	Brazil	Sao Paulo	Cardoso	Zeta	2021-02-09
hCoV-19/Brazil/SP-1908/2021	EPI_ISL_1303531	South America	Brazil	Sao Paulo	Fernandopolis	Zeta	2021-02-09
hCoV-19/Brazil/SP-1911/2021	EPI_ISL_1303534	South America	Brazil	Sao Paulo	Guapiacu	Zeta	2021-02-09
hCoV-19/Brazil/SP-1887/2021	EPI_ISL_1303518	South America	Brazil	Sao Paulo	Ubarana	Zeta	2021-02-10
hCoV-19/Brazil/SP-1894/2021	EPI_ISL_1303520	South America	Brazil	Sao Paulo	Meridiano	Gamma	2021-02-10
hCoV-19/Brazil/SP-1902/2021	EPI_ISL_1303526	South America	Brazil	Sao Paulo	Mirassolandia	Zeta	2021-02-10
hCoV-19/Brazil/SP-1907/2021	EPI_ISL_1303530	South America	Brazil	Sao Paulo	Catanduva	Zeta	2021-02-10
hCoV-19/Brazil/SP-1909/2021	EPI_ISL_1303532	South America	Brazil	Sao Paulo	Mira Estrela	Zeta	2021-02-11
hCoV-19/Brazil/SP-1910/2021	EPI_ISL_1303533	South America	Brazil	Sao Paulo	Jales	Zeta	2021-02-12
hCoV-19/Brazil/SP-832708/2021	EPI_ISL_1795415	South America	Brazil	Sao Paulo	Santa Salete	Zeta	2021-03-23
